# Supplementary material for: Rapid Optimization Enabled by Single-Molecule Tracking: Discovery of a Potent RUVBL1/2 Inhibitor to Evaluate the Targeting of MYC-Driven Cancers
Source: J Med Chem. 2026 Apr 22;69(10):12048–68. doi: 10.1021/acs.jmedchem.5c03692 (PMC13224169; doi:10.1021/acs.jmedchem.5c03692)
Supplement: Supplementary file 1 [file jm5c03692_si_001.csv]

Compound number in the manuscript	SMILES	SMT EC50 (uM)	CTG HCT116 EC50 (uM)
1	CCOC1=C(C(=O)NCC(C)(C)CC(=O)NC2=C(C)N3CCOC4=C(C=CC=C4)N3C2=O)C=C(Cl)C(F)=C1	0.056	0.04
2	C1=C2C(=C(C(=O)NCC(C)(C)CC(=O)NC3=C(C)N4CCOC5=C(C=CC=C5)N4C3=O)C=C1Cl)OC(C)=C2	0.035	0.02
3	N12C(=O)C(NC(CC(CNC(C3=C4C(=CC(Cl)=C3)C=C(C)O4)=O)(C)C)=O)=C(C)N1CCOC1=C2C=NC=C1	0.609	0.742
4	C12=C(C=CC=C1)N1N(CCO2)C(C)=C(NC(CC(CNC(C2=C3C(=NC(Cl)=C2)C=C(C)O3)=O)(C)C)=O)C1=O	0.024	0.045
5	N(C(CC(CNC(C1=C2C(=CC(Cl)=C1)C=C(C)O2)=O)(C)O)=O)C1=C(C)N2N(C3=CC=CC=C3OCC2)C1=O	0.741	0.545
6	Cc1cc2cc(cc(c2o1)C(=O)NCC(C)(C)CC(=O)Nc1c(nn-2c1OCCOc1ccccc12)C)Cl	3.68	>10
7	C(C(CNC(C1=C2C(=CC(Cl)=C1)C=C(C)O2)=O)(C)C)C(=O)NC1=NN2C(=C1)C1=CC=CC=C1OCC2	6.1	4.33
8	C(C(CNC(C1=C2C(=CC(Cl)=C1)C=C(C)O2)=O)(C)C)C(=O)NC1=CN2N(C3=CC=CC=C3OCC2)C1=O	0.111	0.205
9	C12=C(C=CC=C1)N1N(CCO2)C(C)=C(NC(CC(CNC(C2=C3C(=CC(Cl)=C2)N=C(C)O3)=O)(C)C)=O)C1=O	0.187	0.273
10	C12=C(C=CC=C1)N1N(CCO2)C(C)=C(NC(CC(CNC(C2=C3C(=CC(Cl)=C2)C=CO3)=O)(C)C)=O)C1=O	0.676	1.21
11	C12=C(C=CC=C1)N1N(CCO2)C(C)=C(NC(CC(CNC(C2=C3C(=CC(Cl)=C2)C=C(C(F)F)O3)=O)(C)C)=O)C1=O	0.103	0.356
12	CC1=C(NC(=O)CC(C)(C)Cc2nnc(o2)-c2cc(cc3cc(oc23)C)Cl)C(=O)N2N1CCOc1ccccc12	>10	>10
13	N(C(CC(CC(NC1=C2C(=CC(Cl)=C1)C=C(C)O2)=O)(C)C)=O)C1=C(C)N2N(C3=CC=CC=C3OCC2)C1=O	0.81	1.01
14	C12(C(=O)NC3=C(C)N4N(C5=CC=CC=C5OCC4)C3=O)CC(NC(C3=C4C(=CC(Cl)=C3)C=C(C)O4)=O)(CC1)C2	>10	>10
15	C12=C(C=CC=C1)N1N(C(C)=C(NC(C34CCCC(NC(=O)C5=CC(Cl)=CC6=C5OC(C)=C6)(C3)C4)=O)C1=O)CCO2	0.3	0.342
16	C12(C(=O)NC3=C(C)N4N(C5=CC=CC=C5OCC4)C3=O)CC(NC(C3=C4C(=CC(Cl)=C3)C=C(C)O4)=O)(CCCC1)C2	0.022	0.023
17	C12(C(=O)NC3=C(C)N(C)N(C4=CC=CC=C4)C3=O)CC(NC(C3=C4C(=CC(Cl)=C3)C=C(C)O4)=O)(CCCC1)C2	0.025	0.053
18	C1=C(N2N(C)C(C)=C(NC(C34CC(NC(C5=CC(Cl)=NN6C5=NC(C)=C6)=O)(CCCC3)C4)=O)C2=O)C=CC=C1	0.012	0.02
CB-6644	O=C1N2N(CCCC3=C2C=CC=C3)C(COC)=C1NC(CC(C)(C)CNC(C4=C(OCC)C=C(F)C(Cl)=C4)=O)=O	0.15	0.18
