# Supplementary material for: Rapid Optimization Enabled by Single-Molecule Tracking: Discovery of a Potent RUVBL1/2 Inhibitor to Evaluate the Targeting of MYC-Driven Cancers
Source: J Med Chem. 2026 Apr 22;69(10):12048–68. doi: 10.1021/acs.jmedchem.5c03692 (PMC13224169; doi:10.1021/acs.jmedchem.5c03692)
Supplement: Supplementary file 2 [file jm5c03692_si_002.pdb]

TITLE     A-D-chains_16-CB-comps
REMARK   4      COMPLIES WITH FORMAT V. 3.0, 1-DEC-2006
REMARK 888
REMARK 888 WRITTEN BY MAESTRO (A PRODUCT OF SCHRODINGER, LLC)
ATOM      1  N   GLN A  13     117.369 163.255 142.404  1.00 39.52           N  
ATOM      2  CA  GLN A  13     116.156 163.160 141.567  1.00 41.63           C  
ATOM      3  C   GLN A  13     116.513 162.556 140.184  1.00 39.94           C  
ATOM      4  O   GLN A  13     115.719 161.776 139.653  1.00 40.87           O  
ATOM      5  CB  GLN A  13     115.405 164.513 141.472  1.00 40.72           C  
ATOM      6  CG  GLN A  13     114.152 164.521 140.565  1.00 42.19           C  
ATOM      7  CD  GLN A  13     113.364 165.833 140.612  1.00 45.64           C  
ATOM      8  OE1 GLN A  13     113.805 166.827 141.184  1.00 43.61           O  
ATOM      9  NE2 GLN A  13     112.184 165.843 139.991  1.00 45.96           N  
ATOM     10  H1  GLN A  13     117.151 163.661 143.303  1.00 39.52           H  
ATOM     11  H2  GLN A  13     117.756 162.340 142.586  1.00 39.52           H  
ATOM     12  HA  GLN A  13     115.460 162.464 142.042  1.00 41.63           H  
ATOM     13  HB3 GLN A  13     116.096 165.285 141.128  1.00 40.72           H  
ATOM     14  HB2 GLN A  13     115.111 164.811 142.481  1.00 40.72           H  
ATOM     15  HG3 GLN A  13     113.487 163.708 140.859  1.00 42.19           H  
ATOM     16  HG2 GLN A  13     114.434 164.339 139.527  1.00 42.19           H  
ATOM     17 HE22 GLN A  13     111.624 166.684 139.989  1.00 45.96           H  
ATOM     18 HE21 GLN A  13     111.841 165.016 139.525  1.00 45.96           H  
ATOM     19  N   ARG A  14     117.649 162.973 139.595  1.00 26.33           N  
ATOM     20  CA  ARG A  14     118.122 162.530 138.284  1.00 25.07           C  
ATOM     21  C   ARG A  14     118.635 161.081 138.318  1.00 24.17           C  
ATOM     22  O   ARG A  14     119.265 160.670 139.294  1.00 31.58           O  
ATOM     23  CB  ARG A  14     119.214 163.486 137.776  1.00 24.74           C  
ATOM     24  CG  ARG A  14     118.738 164.945 137.618  1.00 23.85           C  
ATOM     25  CD  ARG A  14     119.791 165.875 136.987  1.00 25.92           C  
ATOM     26  NE  ARG A  14     119.999 165.578 135.556  1.00 23.98           N  
ATOM     27  CZ  ARG A  14     121.148 165.537 134.857  1.00 23.49           C  
ATOM     28  NH1 ARG A  14     122.340 165.795 135.412  1.00 23.52           N  
ATOM     29  NH2 ARG A  14     121.094 165.223 133.558  1.00 23.69           N1+
ATOM     30  H   ARG A  14     118.249 163.612 140.097  1.00 26.33           H  
ATOM     31  HA  ARG A  14     117.275 162.579 137.597  1.00 25.07           H  
ATOM     32  HB3 ARG A  14     119.584 163.119 136.817  1.00 24.74           H  
ATOM     33  HB2 ARG A  14     120.061 163.457 138.461  1.00 24.74           H  
ATOM     34  HG3 ARG A  14     118.384 165.371 138.557  1.00 23.85           H  
ATOM     35  HG2 ARG A  14     117.863 164.920 136.965  1.00 23.85           H  
ATOM     36  HD3 ARG A  14     120.730 165.693 137.506  1.00 25.92           H  
ATOM     37  HD2 ARG A  14     119.552 166.926 137.156  1.00 25.92           H  
ATOM     38  HE  ARG A  14     119.144 165.402 135.042  1.00 23.98           H  
ATOM     39 HH12 ARG A  14     123.190 165.702 134.870  1.00 23.52           H  
ATOM     40 HH11 ARG A  14     122.400 166.000 136.398  1.00 23.52           H  
ATOM     41 HH22 ARG A  14     121.938 165.179 133.006  1.00 23.69           H  
ATOM     42 HH21 ARG A  14     120.209 165.002 133.122  1.00 23.69           H  
ATOM     43  N   ILE A  15     118.343 160.342 137.239  1.00 23.60           N  
ATOM     44  CA  ILE A  15     118.596 158.910 137.122  1.00 22.78           C  
ATOM     45  C   ILE A  15     120.025 158.652 136.605  1.00 17.48           C  
ATOM     46  O   ILE A  15     120.284 158.782 135.408  1.00 19.85           O  
ATOM     47  CB  ILE A  15     117.549 158.240 136.178  1.00 22.07           C  
ATOM     48  CG1 ILE A  15     116.092 158.477 136.648  1.00 17.78           C  
ATOM     49  CG2 ILE A  15     117.797 156.737 135.929  1.00 20.53           C  
ATOM     50  CD1 ILE A  15     115.776 157.993 138.072  1.00 21.76           C  
ATOM     51  H   ILE A  15     117.860 160.774 136.462  1.00 23.60           H  
ATOM     52  HA  ILE A  15     118.503 158.448 138.108  1.00 22.78           H  
ATOM     53  HB  ILE A  15     117.622 158.728 135.208  1.00 22.07           H  
ATOM     54 HG13 ILE A  15     115.400 158.011 135.947  1.00 17.78           H  
ATOM     55 HG12 ILE A  15     115.868 159.543 136.595  1.00 17.78           H  
ATOM     56 HG21 ILE A  15     116.976 156.290 135.372  1.00 20.53           H  
ATOM     57 HG22 ILE A  15     118.704 156.565 135.352  1.00 20.53           H  
ATOM     58 HG23 ILE A  15     117.890 156.188 136.863  1.00 20.53           H  
ATOM     59 HD11 ILE A  15     114.699 157.913 138.220  1.00 21.76           H  
ATOM     60 HD12 ILE A  15     116.207 157.013 138.278  1.00 21.76           H  
ATOM     61 HD13 ILE A  15     116.157 158.690 138.818  1.00 21.76           H  
ATOM     62  N   ALA A  16     120.919 158.278 137.534  1.00 24.08           N  
ATOM     63  CA  ALA A  16     122.270 157.790 137.250  1.00 20.23           C  
ATOM     64  C   ALA A  16     122.256 156.326 136.776  1.00 21.30           C  
ATOM     65  O   ALA A  16     121.241 155.643 136.928  1.00 23.17           O  
ATOM     66  CB  ALA A  16     123.109 157.918 138.530  1.00 22.95           C  
ATOM     67  H   ALA A  16     120.630 158.238 138.501  1.00 24.08           H  
ATOM     68  HA  ALA A  16     122.720 158.407 136.470  1.00 20.23           H  
ATOM     69  HB1 ALA A  16     124.131 157.585 138.365  1.00 22.95           H  
ATOM     70  HB2 ALA A  16     123.159 158.952 138.866  1.00 22.95           H  
ATOM     71  HB3 ALA A  16     122.705 157.323 139.349  1.00 22.95           H  
ATOM     72  N   SER A  17     123.400 155.861 136.247  1.00 20.61           N  
ATOM     73  CA  SER A  17     123.625 154.483 135.790  1.00 17.33           C  
ATOM     74  C   SER A  17     123.508 153.400 136.884  1.00 20.17           C  
ATOM     75  O   SER A  17     123.188 152.262 136.548  1.00 23.64           O  
ATOM     76  CB  SER A  17     124.983 154.418 135.060  1.00 14.50           C  
ATOM     77  OG  SER A  17     126.072 154.637 135.937  1.00 30.00           O  
ATOM     78  H   SER A  17     124.198 156.476 136.170  1.00 20.61           H  
ATOM     79  HA  SER A  17     122.851 154.267 135.052  1.00 17.33           H  
ATOM     80  HB3 SER A  17     125.023 155.154 134.256  1.00 14.50           H  
ATOM     81  HB2 SER A  17     125.113 153.441 134.592  1.00 14.50           H  
ATOM     82  HG  SER A  17     126.166 153.881 136.526  1.00 30.00           H  
ATOM     83  N   HIS A  18     123.748 153.765 138.154  1.00 19.94           N  
ATOM     84  CA  HIS A  18     123.707 152.860 139.307  1.00 11.98           C  
ATOM     85  C   HIS A  18     122.638 153.255 140.342  1.00 15.29           C  
ATOM     86  O   HIS A  18     122.659 152.717 141.448  1.00 22.60           O  
ATOM     87  CB  HIS A  18     125.115 152.776 139.930  1.00 12.00           C  
ATOM     88  CG  HIS A  18     126.123 152.049 139.078  1.00 15.10           C  
ATOM     89  ND1 HIS A  18     126.956 152.688 138.156  1.00 16.18           N  
ATOM     90  CD2 HIS A  18     126.393 150.699 139.056  1.00 15.65           C  
ATOM     91  CE1 HIS A  18     127.693 151.715 137.636  1.00 15.86           C  
ATOM     92  NE2 HIS A  18     127.411 150.515 138.140  1.00 13.79           N  
ATOM     93  H   HIS A  18     124.017 154.718 138.348  1.00 19.94           H  
ATOM     94  HA  HIS A  18     123.427 151.853 138.994  1.00 11.98           H  
ATOM     95  HB3 HIS A  18     125.084 152.251 140.886  1.00 12.00           H  
ATOM     96  HB2 HIS A  18     125.496 153.775 140.147  1.00 12.00           H  
ATOM     97  HD2 HIS A  18     125.942 149.887 139.602  1.00 15.65           H  
ATOM     98  HE1 HIS A  18     128.442 151.877 136.877  1.00 15.86           H  
ATOM     99  HE2 HIS A  18     127.853 149.637 137.895  1.00 13.79           H  
ATOM    100  N   SER A  19     121.704 154.155 139.979  1.00 17.51           N  
ATOM    101  CA  SER A  19     120.609 154.611 140.846  1.00 13.87           C  
ATOM    102  C   SER A  19     119.594 153.522 141.257  1.00 12.20           C  
ATOM    103  O   SER A  19     118.938 153.694 142.284  1.00 24.41           O  
ATOM    104  CB  SER A  19     119.918 155.837 140.214  1.00 15.89           C  
ATOM    105  OG  SER A  19     119.214 155.509 139.034  1.00 27.98           O  
ATOM    106  H   SER A  19     121.738 154.555 139.053  1.00 17.51           H  
ATOM    107  HA  SER A  19     121.076 154.956 141.771  1.00 13.87           H  
ATOM    108  HB3 SER A  19     120.643 156.617 139.991  1.00 15.89           H  
ATOM    109  HB2 SER A  19     119.208 156.272 140.918  1.00 15.89           H  
ATOM    110  HG  SER A  19     119.832 155.530 138.297  1.00 27.98           H  
ATOM    111  N   HIS A  20     119.494 152.424 140.485  1.00  9.85           N  
ATOM    112  CA  HIS A  20     118.641 151.271 140.794  1.00 12.75           C  
ATOM    113  C   HIS A  20     119.205 150.365 141.904  1.00 16.94           C  
ATOM    114  O   HIS A  20     118.418 149.657 142.530  1.00 16.37           O  
ATOM    115  CB  HIS A  20     118.382 150.446 139.520  1.00 11.21           C  
ATOM    116  CG  HIS A  20     119.586 149.803 138.886  1.00 16.63           C  
ATOM    117  ND1 HIS A  20     120.470 150.529 138.089  1.00 19.40           N  
ATOM    118  CD2 HIS A  20     119.996 148.487 138.930  1.00 14.62           C  
ATOM    119  CE1 HIS A  20     121.333 149.632 137.643  1.00 10.05           C  
ATOM    120  NE2 HIS A  20     121.110 148.407 138.115  1.00 11.81           N  
ATOM    121  H   HIS A  20     120.066 152.343 139.656  1.00  9.85           H  
ATOM    122  HA  HIS A  20     117.676 151.649 141.135  1.00 12.75           H  
ATOM    123  HB3 HIS A  20     117.935 151.079 138.758  1.00 11.21           H  
ATOM    124  HB2 HIS A  20     117.648 149.666 139.728  1.00 11.21           H  
ATOM    125  HD2 HIS A  20     119.582 147.627 139.432  1.00 14.62           H  
ATOM    126  HE1 HIS A  20     122.102 149.877 136.930  1.00 10.05           H  
ATOM    127  HE2 HIS A  20     121.637 147.572 137.889  1.00 11.81           H  
ATOM    128  N   VAL A  21     120.533 150.387 142.114  1.00 14.39           N  
ATOM    129  CA  VAL A  21     121.234 149.566 143.099  1.00 12.73           C  
ATOM    130  C   VAL A  21     120.970 150.105 144.520  1.00 12.86           C  
ATOM    131  O   VAL A  21     121.287 151.262 144.798  1.00 20.27           O  
ATOM    132  CB  VAL A  21     122.769 149.553 142.837  1.00 18.86           C  
ATOM    133  CG1 VAL A  21     123.566 148.734 143.873  1.00 15.99           C  
ATOM    134  CG2 VAL A  21     123.101 149.052 141.418  1.00 12.05           C  
ATOM    135  H   VAL A  21     121.111 151.019 141.577  1.00 14.39           H  
ATOM    136  HA  VAL A  21     120.862 148.542 143.024  1.00 12.73           H  
ATOM    137  HB  VAL A  21     123.141 150.576 142.903  1.00 18.86           H  
ATOM    138 HG11 VAL A  21     124.625 148.719 143.620  1.00 15.99           H  
ATOM    139 HG12 VAL A  21     123.497 149.150 144.878  1.00 15.99           H  
ATOM    140 HG13 VAL A  21     123.217 147.702 143.912  1.00 15.99           H  
ATOM    141 HG21 VAL A  21     124.178 149.000 141.258  1.00 12.05           H  
ATOM    142 HG22 VAL A  21     122.690 148.058 141.243  1.00 12.05           H  
ATOM    143 HG23 VAL A  21     122.698 149.716 140.652  1.00 12.05           H  
ATOM    144  N   LYS A  22     120.377 149.252 145.370  1.00 14.12           N  
ATOM    145  CA  LYS A  22     119.977 149.572 146.743  1.00 13.05           C  
ATOM    146  C   LYS A  22     120.721 148.729 147.794  1.00 14.44           C  
ATOM    147  O   LYS A  22     120.512 148.971 148.983  1.00 18.31           O  
ATOM    148  CB  LYS A  22     118.451 149.365 146.897  1.00 13.31           C  
ATOM    149  CG  LYS A  22     117.561 150.236 145.993  1.00 13.10           C  
ATOM    150  CD  LYS A  22     117.810 151.752 146.119  1.00 17.00           C  
ATOM    151  CE  LYS A  22     116.732 152.621 145.446  1.00 21.76           C  
ATOM    152  NZ  LYS A  22     116.684 152.440 143.984  1.00 24.90           N1+
ATOM    153  H   LYS A  22     120.139 148.321 145.051  1.00 14.12           H  
ATOM    154  HA  LYS A  22     120.214 150.611 146.976  1.00 13.05           H  
ATOM    155  HB3 LYS A  22     118.163 149.563 147.930  1.00 13.31           H  
ATOM    156  HB2 LYS A  22     118.207 148.316 146.720  1.00 13.31           H  
ATOM    157  HG3 LYS A  22     116.520 150.024 146.239  1.00 13.10           H  
ATOM    158  HG2 LYS A  22     117.687 149.920 144.959  1.00 13.10           H  
ATOM    159  HD3 LYS A  22     118.783 152.003 145.696  1.00 17.00           H  
ATOM    160  HD2 LYS A  22     117.870 152.019 147.175  1.00 17.00           H  
ATOM    161  HE3 LYS A  22     116.925 153.674 145.652  1.00 21.76           H  
ATOM    162  HE2 LYS A  22     115.751 152.392 145.863  1.00 21.76           H  
ATOM    163  HZ1 LYS A  22     117.568 152.723 143.579  1.00 24.90           H  
ATOM    164  HZ2 LYS A  22     116.512 151.469 143.766  1.00 24.90           H  
ATOM    165  HZ3 LYS A  22     115.946 153.010 143.595  1.00 24.90           H  
ATOM    166  N   GLY A  23     121.562 147.773 147.368  1.00 13.28           N  
ATOM    167  CA  GLY A  23     122.269 146.873 148.272  1.00  9.57           C  
ATOM    168  C   GLY A  23     122.591 145.558 147.555  1.00 14.08           C  
ATOM    169  O   GLY A  23     122.283 145.377 146.376  1.00 23.34           O  
ATOM    170  H   GLY A  23     121.685 147.614 146.378  1.00 13.28           H  
ATOM    171  HA3 GLY A  23     121.673 146.651 149.160  1.00  9.57           H  
ATOM    172  HA2 GLY A  23     123.191 147.350 148.602  1.00  9.57           H  
ATOM    173  N   LEU A  24     123.236 144.644 148.298  1.00 10.75           N  
ATOM    174  CA  LEU A  24     123.699 143.332 147.838  1.00  8.73           C  
ATOM    175  C   LEU A  24     122.587 142.279 147.699  1.00  8.82           C  
ATOM    176  O   LEU A  24     122.820 141.288 147.009  1.00 16.78           O  
ATOM    177  CB  LEU A  24     124.820 142.832 148.773  1.00 15.54           C  
ATOM    178  CG  LEU A  24     126.165 143.555 148.553  1.00 12.70           C  
ATOM    179  CD1 LEU A  24     127.143 143.270 149.703  1.00 16.74           C  
ATOM    180  CD2 LEU A  24     126.790 143.198 147.189  1.00 13.11           C  
ATOM    181  H   LEU A  24     123.414 144.847 149.274  1.00 10.75           H  
ATOM    182  HA  LEU A  24     124.116 143.454 146.840  1.00  8.73           H  
ATOM    183  HB3 LEU A  24     124.991 141.763 148.632  1.00 15.54           H  
ATOM    184  HB2 LEU A  24     124.491 142.941 149.807  1.00 15.54           H  
ATOM    185  HG  LEU A  24     125.978 144.630 148.569  1.00 12.70           H  
ATOM    186 HD11 LEU A  24     127.704 144.168 149.960  1.00 16.74           H  
ATOM    187 HD12 LEU A  24     126.639 142.927 150.606  1.00 16.74           H  
ATOM    188 HD13 LEU A  24     127.860 142.499 149.429  1.00 16.74           H  
ATOM    189 HD21 LEU A  24     127.877 143.188 147.231  1.00 13.11           H  
ATOM    190 HD22 LEU A  24     126.464 142.220 146.836  1.00 13.11           H  
ATOM    191 HD23 LEU A  24     126.515 143.921 146.425  1.00 13.11           H  
ATOM    192  N   GLY A  25     121.414 142.499 148.319  1.00 12.20           N  
ATOM    193  CA  GLY A  25     120.223 141.658 148.160  1.00 14.22           C  
ATOM    194  C   GLY A  25     120.389 140.239 148.729  1.00 13.73           C  
ATOM    195  O   GLY A  25     119.798 139.301 148.195  1.00 18.06           O  
ATOM    196  H   GLY A  25     121.315 143.329 148.888  1.00 12.20           H  
ATOM    197  HA3 GLY A  25     119.955 141.605 147.106  1.00 14.22           H  
ATOM    198  HA2 GLY A  25     119.389 142.138 148.671  1.00 14.22           H  
ATOM    199  N   LEU A  26     121.201 140.083 149.785  1.00 11.76           N  
ATOM    200  CA  LEU A  26     121.416 138.823 150.499  1.00 20.15           C  
ATOM    201  C   LEU A  26     120.261 138.548 151.478  1.00 21.23           C  
ATOM    202  O   LEU A  26     119.596 139.491 151.915  1.00 19.66           O  
ATOM    203  CB  LEU A  26     122.751 138.908 151.276  1.00 16.27           C  
ATOM    204  CG  LEU A  26     123.987 139.301 150.434  1.00 19.92           C  
ATOM    205  CD1 LEU A  26     125.239 139.411 151.321  1.00 14.65           C  
ATOM    206  CD2 LEU A  26     124.225 138.362 149.241  1.00 19.44           C  
ATOM    207  H   LEU A  26     121.667 140.891 150.172  1.00 11.76           H  
ATOM    208  HA  LEU A  26     121.466 138.009 149.777  1.00 20.15           H  
ATOM    209  HB3 LEU A  26     122.941 137.948 151.758  1.00 16.27           H  
ATOM    210  HB2 LEU A  26     122.642 139.631 152.087  1.00 16.27           H  
ATOM    211  HG  LEU A  26     123.812 140.299 150.033  1.00 19.92           H  
ATOM    212 HD11 LEU A  26     125.760 140.351 151.137  1.00 14.65           H  
ATOM    213 HD12 LEU A  26     124.996 139.378 152.384  1.00 14.65           H  
ATOM    214 HD13 LEU A  26     125.941 138.598 151.135  1.00 14.65           H  
ATOM    215 HD21 LEU A  26     125.282 138.240 149.010  1.00 19.44           H  
ATOM    216 HD22 LEU A  26     123.833 137.369 149.445  1.00 19.44           H  
ATOM    217 HD23 LEU A  26     123.741 138.743 148.341  1.00 19.44           H  
ATOM    218  N   ASP A  27     120.067 137.269 151.843  1.00 28.12           N  
ATOM    219  CA  ASP A  27     119.191 136.867 152.954  1.00 29.92           C  
ATOM    220  C   ASP A  27     119.951 136.986 154.300  1.00 29.14           C  
ATOM    221  O   ASP A  27     121.092 137.456 154.331  1.00 31.00           O  
ATOM    222  CB  ASP A  27     118.525 135.476 152.728  1.00 26.47           C  
ATOM    223  CG  ASP A  27     119.387 134.202 152.826  1.00 29.53           C  
ATOM    224  OD1 ASP A  27     120.631 134.305 152.840  1.00 34.03           O  
ATOM    225  OD2 ASP A  27     118.780 133.111 152.825  1.00 34.16           O1-
ATOM    226  H   ASP A  27     120.646 136.536 151.449  1.00 28.12           H  
ATOM    227  HA  ASP A  27     118.368 137.581 153.019  1.00 29.92           H  
ATOM    228  HB3 ASP A  27     118.124 135.471 151.713  1.00 26.47           H  
ATOM    229  HB2 ASP A  27     117.650 135.377 153.372  1.00 26.47           H  
ATOM    230  N   GLU A  28     119.312 136.542 155.395  1.00 33.79           N  
ATOM    231  CA  GLU A  28     119.884 136.532 156.746  1.00 34.72           C  
ATOM    232  C   GLU A  28     121.102 135.592 156.898  1.00 30.90           C  
ATOM    233  O   GLU A  28     121.985 135.901 157.699  1.00 31.48           O  
ATOM    234  CB  GLU A  28     118.772 136.241 157.789  1.00 32.27           C  
ATOM    235  CG  GLU A  28     118.321 134.767 157.981  1.00 37.55           C  
ATOM    236  CD  GLU A  28     117.585 134.107 156.802  1.00 39.27           C  
ATOM    237  OE1 GLU A  28     116.891 134.827 156.048  1.00 39.29           O  
ATOM    238  OE2 GLU A  28     117.718 132.870 156.684  1.00 36.84           O1-
ATOM    239  H   GLU A  28     118.385 136.141 155.312  1.00 33.79           H  
ATOM    240  HA  GLU A  28     120.239 137.547 156.934  1.00 34.72           H  
ATOM    241  HB3 GLU A  28     117.903 136.864 157.574  1.00 32.27           H  
ATOM    242  HB2 GLU A  28     119.127 136.601 158.756  1.00 32.27           H  
ATOM    243  HG3 GLU A  28     117.639 134.730 158.831  1.00 37.55           H  
ATOM    244  HG2 GLU A  28     119.172 134.151 158.275  1.00 37.55           H  
ATOM    245  N   SER A  29     121.144 134.493 156.119  1.00 28.62           N  
ATOM    246  CA  SER A  29     122.242 133.520 156.098  1.00 28.77           C  
ATOM    247  C   SER A  29     123.439 133.942 155.212  1.00 29.15           C  
ATOM    248  O   SER A  29     124.458 133.252 155.229  1.00 29.55           O  
ATOM    249  CB  SER A  29     121.680 132.118 155.758  1.00 28.03           C  
ATOM    250  OG  SER A  29     121.547 131.869 154.372  1.00 32.61           O  
ATOM    251  H   SER A  29     120.384 134.315 155.476  1.00 28.62           H  
ATOM    252  HA  SER A  29     122.629 133.452 157.116  1.00 28.77           H  
ATOM    253  HB3 SER A  29     120.718 131.955 156.245  1.00 28.03           H  
ATOM    254  HB2 SER A  29     122.354 131.357 156.153  1.00 28.03           H  
ATOM    255  HG  SER A  29     120.879 132.458 154.004  1.00 32.61           H  
ATOM    256  N   GLY A  30     123.320 135.075 154.495  1.00 27.32           N  
ATOM    257  CA  GLY A  30     124.386 135.679 153.695  1.00 21.81           C  
ATOM    258  C   GLY A  30     124.427 135.165 152.246  1.00 24.40           C  
ATOM    259  O   GLY A  30     125.268 135.636 151.481  1.00 22.91           O  
ATOM    260  H   GLY A  30     122.438 135.570 154.516  1.00 27.32           H  
ATOM    261  HA3 GLY A  30     125.359 135.522 154.164  1.00 21.81           H  
ATOM    262  HA2 GLY A  30     124.221 136.757 153.672  1.00 21.81           H  
ATOM    263  N   LEU A  31     123.536 134.234 151.860  1.00 28.39           N  
ATOM    264  CA  LEU A  31     123.372 133.732 150.494  1.00 21.53           C  
ATOM    265  C   LEU A  31     122.635 134.764 149.625  1.00 22.08           C  
ATOM    266  O   LEU A  31     121.693 135.401 150.097  1.00 20.11           O  
ATOM    267  CB  LEU A  31     122.593 132.398 150.513  1.00 23.81           C  
ATOM    268  CG  LEU A  31     123.270 131.253 151.301  1.00 27.14           C  
ATOM    269  CD1 LEU A  31     122.332 130.032 151.409  1.00 26.56           C  
ATOM    270  CD2 LEU A  31     124.656 130.879 150.737  1.00 25.68           C  
ATOM    271  H   LEU A  31     122.840 133.918 152.523  1.00 28.39           H  
ATOM    272  HA  LEU A  31     124.359 133.554 150.070  1.00 21.53           H  
ATOM    273  HB3 LEU A  31     122.427 132.064 149.487  1.00 23.81           H  
ATOM    274  HB2 LEU A  31     121.599 132.575 150.927  1.00 23.81           H  
ATOM    275  HG  LEU A  31     123.426 131.605 152.322  1.00 27.14           H  
ATOM    276 HD11 LEU A  31     122.215 129.728 152.450  1.00 26.56           H  
ATOM    277 HD12 LEU A  31     121.333 130.248 151.027  1.00 26.56           H  
ATOM    278 HD13 LEU A  31     122.699 129.168 150.855  1.00 26.56           H  
ATOM    279 HD21 LEU A  31     124.815 129.802 150.688  1.00 25.68           H  
ATOM    280 HD22 LEU A  31     124.809 131.270 149.731  1.00 25.68           H  
ATOM    281 HD23 LEU A  31     125.443 131.286 151.371  1.00 25.68           H  
ATOM    282  N   ALA A  32     123.070 134.905 148.364  1.00 27.63           N  
ATOM    283  CA  ALA A  32     122.474 135.823 147.399  1.00 21.59           C  
ATOM    284  C   ALA A  32     121.203 135.232 146.783  1.00 20.35           C  
ATOM    285  O   ALA A  32     121.257 134.166 146.169  1.00 26.52           O  
ATOM    286  CB  ALA A  32     123.505 136.169 146.315  1.00 16.54           C  
ATOM    287  H   ALA A  32     123.826 134.322 148.022  1.00 27.63           H  
ATOM    288  HA  ALA A  32     122.210 136.754 147.901  1.00 21.59           H  
ATOM    289  HB1 ALA A  32     123.068 136.784 145.527  1.00 16.54           H  
ATOM    290  HB2 ALA A  32     124.341 136.726 146.735  1.00 16.54           H  
ATOM    291  HB3 ALA A  32     123.907 135.269 145.852  1.00 16.54           H  
ATOM    292  N   LYS A  33     120.093 135.973 146.928  1.00 16.29           N  
ATOM    293  CA  LYS A  33     118.841 135.749 146.203  1.00 18.68           C  
ATOM    294  C   LYS A  33     119.029 136.122 144.722  1.00 22.66           C  
ATOM    295  O   LYS A  33     119.800 137.038 144.439  1.00 28.28           O  
ATOM    296  CB  LYS A  33     117.736 136.602 146.862  1.00 16.62           C  
ATOM    297  CG  LYS A  33     117.390 136.135 148.291  1.00 17.93           C  
ATOM    298  CD  LYS A  33     116.361 137.017 149.019  1.00 22.97           C  
ATOM    299  CE  LYS A  33     116.925 138.384 149.441  1.00 23.29           C  
ATOM    300  NZ  LYS A  33     115.972 139.149 150.262  1.00 24.09           N1+
ATOM    301  H   LYS A  33     120.143 136.832 147.457  1.00 16.29           H  
ATOM    302  HA  LYS A  33     118.575 134.692 146.275  1.00 18.68           H  
ATOM    303  HB3 LYS A  33     116.829 136.555 146.257  1.00 16.62           H  
ATOM    304  HB2 LYS A  33     118.042 137.648 146.866  1.00 16.62           H  
ATOM    305  HG3 LYS A  33     118.293 136.074 148.901  1.00 17.93           H  
ATOM    306  HG2 LYS A  33     117.003 135.117 148.240  1.00 17.93           H  
ATOM    307  HD3 LYS A  33     116.003 136.475 149.896  1.00 22.97           H  
ATOM    308  HD2 LYS A  33     115.492 137.158 148.375  1.00 22.97           H  
ATOM    309  HE3 LYS A  33     117.183 138.980 148.568  1.00 23.29           H  
ATOM    310  HE2 LYS A  33     117.836 138.245 150.019  1.00 23.29           H  
ATOM    311  HZ1 LYS A  33     115.745 138.621 151.093  1.00 24.09           H  
ATOM    312  HZ2 LYS A  33     116.392 140.028 150.532  1.00 24.09           H  
ATOM    313  HZ3 LYS A  33     115.130 139.325 149.733  1.00 24.09           H  
ATOM    314  N   GLN A  34     118.341 135.414 143.807  1.00 20.79           N  
ATOM    315  CA  GLN A  34     118.527 135.537 142.351  1.00 13.29           C  
ATOM    316  C   GLN A  34     118.314 136.969 141.820  1.00 17.73           C  
ATOM    317  O   GLN A  34     119.098 137.414 140.984  1.00 21.09           O  
ATOM    318  CB  GLN A  34     117.642 134.488 141.630  1.00 16.58           C  
ATOM    319  CG  GLN A  34     117.960 134.227 140.133  1.00 18.30           C  
ATOM    320  CD  GLN A  34     117.464 135.280 139.133  1.00 18.00           C  
ATOM    321  OE1 GLN A  34     118.199 135.677 138.232  1.00 20.47           O  
ATOM    322  NE2 GLN A  34     116.217 135.735 139.275  1.00 14.14           N  
ATOM    323  H   GLN A  34     117.721 134.678 144.113  1.00 20.79           H  
ATOM    324  HA  GLN A  34     119.569 135.279 142.157  1.00 13.29           H  
ATOM    325  HB3 GLN A  34     116.586 134.723 141.769  1.00 16.58           H  
ATOM    326  HB2 GLN A  34     117.786 133.535 142.141  1.00 16.58           H  
ATOM    327  HG3 GLN A  34     117.507 133.281 139.838  1.00 18.30           H  
ATOM    328  HG2 GLN A  34     119.035 134.094 140.005  1.00 18.30           H  
ATOM    329 HE22 GLN A  34     115.867 136.444 138.642  1.00 14.14           H  
ATOM    330 HE21 GLN A  34     115.624 135.392 140.015  1.00 14.14           H  
ATOM    331  N   ALA A  35     117.304 137.673 142.355  1.00 19.50           N  
ATOM    332  CA  ALA A  35     117.045 139.080 142.075  1.00 16.22           C  
ATOM    333  C   ALA A  35     116.533 139.752 143.353  1.00 18.09           C  
ATOM    334  O   ALA A  35     115.511 139.325 143.891  1.00 27.30           O  
ATOM    335  CB  ALA A  35     116.056 139.211 140.905  1.00 19.95           C  
ATOM    336  H   ALA A  35     116.710 137.246 143.051  1.00 19.50           H  
ATOM    337  HA  ALA A  35     117.977 139.562 141.784  1.00 16.22           H  
ATOM    338  HB1 ALA A  35     115.832 140.257 140.694  1.00 19.95           H  
ATOM    339  HB2 ALA A  35     116.472 138.779 139.994  1.00 19.95           H  
ATOM    340  HB3 ALA A  35     115.115 138.702 141.114  1.00 19.95           H  
ATOM    341  N   ALA A  36     117.260 140.783 143.816  1.00 17.10           N  
ATOM    342  CA  ALA A  36     116.964 141.538 145.033  1.00 10.47           C  
ATOM    343  C   ALA A  36     117.872 142.769 145.132  1.00 12.77           C  
ATOM    344  O   ALA A  36     119.051 142.688 144.786  1.00 20.78           O  
ATOM    345  CB  ALA A  36     117.135 140.649 146.280  1.00 18.80           C  
ATOM    346  H   ALA A  36     118.075 141.090 143.298  1.00 17.10           H  
ATOM    347  HA  ALA A  36     115.928 141.879 144.979  1.00 10.47           H  
ATOM    348  HB1 ALA A  36     117.060 141.231 147.200  1.00 18.80           H  
ATOM    349  HB2 ALA A  36     116.371 139.874 146.330  1.00 18.80           H  
ATOM    350  HB3 ALA A  36     118.105 140.153 146.280  1.00 18.80           H  
ATOM    351  N   SER A  37     117.301 143.878 145.638  1.00 11.53           N  
ATOM    352  CA  SER A  37     117.954 145.173 145.888  1.00  9.15           C  
ATOM    353  C   SER A  37     118.560 145.825 144.623  1.00 16.12           C  
ATOM    354  O   SER A  37     119.588 146.498 144.704  1.00 22.77           O  
ATOM    355  CB  SER A  37     118.968 145.051 147.049  1.00 18.45           C  
ATOM    356  OG  SER A  37     118.298 144.781 148.263  1.00 23.97           O  
ATOM    357  H   SER A  37     116.326 143.839 145.898  1.00 11.53           H  
ATOM    358  HA  SER A  37     117.166 145.857 146.207  1.00  9.15           H  
ATOM    359  HB3 SER A  37     119.501 145.988 147.197  1.00 18.45           H  
ATOM    360  HB2 SER A  37     119.719 144.286 146.856  1.00 18.45           H  
ATOM    361  HG  SER A  37     117.927 143.897 148.218  1.00 23.97           H  
ATOM    362  N   GLY A  38     117.909 145.597 143.470  1.00 11.20           N  
ATOM    363  CA  GLY A  38     118.320 146.088 142.155  1.00 11.38           C  
ATOM    364  C   GLY A  38     119.307 145.141 141.453  1.00 12.89           C  
ATOM    365  O   GLY A  38     119.367 145.170 140.225  1.00 25.60           O  
ATOM    366  H   GLY A  38     117.078 145.024 143.491  1.00 11.20           H  
ATOM    367  HA3 GLY A  38     118.778 147.074 142.235  1.00 11.38           H  
ATOM    368  HA2 GLY A  38     117.431 146.203 141.534  1.00 11.38           H  
ATOM    369  N   LEU A  39     120.060 144.306 142.194  1.00 13.90           N  
ATOM    370  CA  LEU A  39     121.026 143.358 141.635  1.00  9.76           C  
ATOM    371  C   LEU A  39     120.343 142.066 141.159  1.00 11.99           C  
ATOM    372  O   LEU A  39     119.416 141.592 141.815  1.00 20.02           O  
ATOM    373  CB  LEU A  39     122.129 143.039 142.666  1.00 15.99           C  
ATOM    374  CG  LEU A  39     123.058 144.223 143.021  1.00 12.49           C  
ATOM    375  CD1 LEU A  39     124.134 143.777 144.026  1.00 11.73           C  
ATOM    376  CD2 LEU A  39     123.705 144.886 141.789  1.00 14.48           C  
ATOM    377  H   LEU A  39     119.959 144.299 143.199  1.00 13.90           H  
ATOM    378  HA  LEU A  39     121.490 143.827 140.774  1.00  9.76           H  
ATOM    379  HB3 LEU A  39     122.751 142.229 142.278  1.00 15.99           H  
ATOM    380  HB2 LEU A  39     121.671 142.651 143.578  1.00 15.99           H  
ATOM    381  HG  LEU A  39     122.449 144.980 143.518  1.00 12.49           H  
ATOM    382 HD11 LEU A  39     124.240 144.511 144.820  1.00 11.73           H  
ATOM    383 HD12 LEU A  39     123.890 142.823 144.495  1.00 11.73           H  
ATOM    384 HD13 LEU A  39     125.112 143.663 143.559  1.00 11.73           H  
ATOM    385 HD21 LEU A  39     124.682 145.313 142.018  1.00 14.48           H  
ATOM    386 HD22 LEU A  39     123.846 144.173 140.977  1.00 14.48           H  
ATOM    387 HD23 LEU A  39     123.082 145.698 141.414  1.00 14.48           H  
ATOM    388  N   VAL A  40     120.845 141.522 140.039  1.00 13.50           N  
ATOM    389  CA  VAL A  40     120.384 140.285 139.403  1.00 15.50           C  
ATOM    390  C   VAL A  40     121.599 139.396 139.088  1.00 16.46           C  
ATOM    391  O   VAL A  40     122.613 139.909 138.614  1.00 25.49           O  
ATOM    392  CB  VAL A  40     119.672 140.582 138.054  1.00 16.21           C  
ATOM    393  CG1 VAL A  40     119.327 139.332 137.216  1.00 18.41           C  
ATOM    394  CG2 VAL A  40     118.405 141.425 138.261  1.00 18.41           C  
ATOM    395  H   VAL A  40     121.595 141.999 139.557  1.00 13.50           H  
ATOM    396  HA  VAL A  40     119.705 139.746 140.064  1.00 15.50           H  
ATOM    397  HB  VAL A  40     120.354 141.186 137.455  1.00 16.21           H  
ATOM    398 HG11 VAL A  40     118.801 139.619 136.314  1.00 18.41           H  
ATOM    399 HG12 VAL A  40     120.210 138.790 136.877  1.00 18.41           H  
ATOM    400 HG13 VAL A  40     118.694 138.638 137.770  1.00 18.41           H  
ATOM    401 HG21 VAL A  40     117.949 141.688 137.307  1.00 18.41           H  
ATOM    402 HG22 VAL A  40     117.664 140.890 138.855  1.00 18.41           H  
ATOM    403 HG23 VAL A  40     118.631 142.361 138.771  1.00 18.41           H  
ATOM    404  N   GLY A  41     121.458 138.077 139.314  1.00 16.36           N  
ATOM    405  CA  GLY A  41     122.498 137.076 139.058  1.00 15.36           C  
ATOM    406  C   GLY A  41     123.715 137.319 139.961  1.00 15.74           C  
ATOM    407  O   GLY A  41     123.582 137.890 141.041  1.00 18.15           O  
ATOM    408  H   GLY A  41     120.588 137.733 139.702  1.00 16.36           H  
ATOM    409  HA3 GLY A  41     122.795 137.122 138.009  1.00 15.36           H  
ATOM    410  HA2 GLY A  41     122.094 136.081 139.240  1.00 15.36           H  
ATOM    411  N   GLN A  42     124.907 136.906 139.502  1.00 16.71           N  
ATOM    412  CA  GLN A  42     126.217 137.275 140.063  1.00 15.45           C  
ATOM    413  C   GLN A  42     126.413 136.836 141.536  1.00 18.47           C  
ATOM    414  O   GLN A  42     127.080 137.539 142.297  1.00 20.03           O  
ATOM    415  CB  GLN A  42     126.414 138.811 139.871  1.00 10.64           C  
ATOM    416  CG  GLN A  42     127.863 139.318 139.782  1.00 13.29           C  
ATOM    417  CD  GLN A  42     128.625 138.679 138.626  1.00 17.66           C  
ATOM    418  OE1 GLN A  42     129.266 137.645 138.793  1.00 22.67           O  
ATOM    419  NE2 GLN A  42     128.532 139.283 137.444  1.00 15.02           N  
ATOM    420  H   GLN A  42     124.936 136.399 138.628  1.00 16.71           H  
ATOM    421  HA  GLN A  42     126.941 136.715 139.475  1.00 15.45           H  
ATOM    422  HB3 GLN A  42     125.900 139.355 140.664  1.00 10.64           H  
ATOM    423  HB2 GLN A  42     125.913 139.126 138.958  1.00 10.64           H  
ATOM    424  HG3 GLN A  42     128.391 139.110 140.705  1.00 13.29           H  
ATOM    425  HG2 GLN A  42     127.870 140.402 139.663  1.00 13.29           H  
ATOM    426 HE22 GLN A  42     128.977 138.904 136.617  1.00 15.02           H  
ATOM    427 HE21 GLN A  42     127.986 140.131 137.352  1.00 15.02           H  
ATOM    428  N   GLU A  43     125.785 135.709 141.919  1.00 11.71           N  
ATOM    429  CA  GLU A  43     125.597 135.258 143.300  1.00 14.25           C  
ATOM    430  C   GLU A  43     126.889 135.101 144.116  1.00 15.20           C  
ATOM    431  O   GLU A  43     126.932 135.614 145.230  1.00 25.88           O  
ATOM    432  CB  GLU A  43     124.748 133.966 143.356  1.00 16.30           C  
ATOM    433  CG  GLU A  43     123.275 134.123 142.894  1.00 14.25           C  
ATOM    434  CD  GLU A  43     122.973 133.926 141.396  1.00 23.92           C  
ATOM    435  OE1 GLU A  43     123.916 133.735 140.595  1.00 25.45           O  
ATOM    436  OE2 GLU A  43     121.767 133.974 141.070  1.00 27.73           O1-
ATOM    437  H   GLU A  43     125.260 135.183 141.229  1.00 11.71           H  
ATOM    438  HA  GLU A  43     125.022 136.045 143.790  1.00 14.25           H  
ATOM    439  HB3 GLU A  43     124.734 133.600 144.384  1.00 16.30           H  
ATOM    440  HB2 GLU A  43     125.242 133.171 142.796  1.00 16.30           H  
ATOM    441  HG3 GLU A  43     122.891 135.096 143.205  1.00 14.25           H  
ATOM    442  HG2 GLU A  43     122.677 133.388 143.435  1.00 14.25           H  
ATOM    443  N   ASN A  44     127.918 134.446 143.548  1.00 15.41           N  
ATOM    444  CA  ASN A  44     129.216 134.221 144.202  1.00 15.92           C  
ATOM    445  C   ASN A  44     129.936 135.528 144.587  1.00 13.08           C  
ATOM    446  O   ASN A  44     130.504 135.596 145.676  1.00 20.15           O  
ATOM    447  CB  ASN A  44     130.116 133.345 143.297  1.00 19.86           C  
ATOM    448  CG  ASN A  44     131.370 132.817 144.009  1.00 19.73           C  
ATOM    449  OD1 ASN A  44     131.273 132.023 144.941  1.00 23.03           O  
ATOM    450  ND2 ASN A  44     132.555 133.252 143.573  1.00 19.75           N  
ATOM    451  H   ASN A  44     127.808 134.061 142.621  1.00 15.41           H  
ATOM    452  HA  ASN A  44     129.031 133.684 145.135  1.00 15.92           H  
ATOM    453  HB3 ASN A  44     130.393 133.885 142.390  1.00 19.86           H  
ATOM    454  HB2 ASN A  44     129.552 132.471 142.968  1.00 19.86           H  
ATOM    455 HD22 ASN A  44     133.403 132.926 144.015  1.00 19.75           H  
ATOM    456 HD21 ASN A  44     132.613 133.913 142.812  1.00 19.75           H  
ATOM    457  N   ALA A  45     129.883 136.540 143.705  1.00 16.68           N  
ATOM    458  CA  ALA A  45     130.506 137.839 143.941  1.00 10.09           C  
ATOM    459  C   ALA A  45     129.733 138.694 144.958  1.00 12.55           C  
ATOM    460  O   ALA A  45     130.376 139.401 145.728  1.00 20.54           O  
ATOM    461  CB  ALA A  45     130.676 138.578 142.610  1.00 12.24           C  
ATOM    462  H   ALA A  45     129.375 136.431 142.839  1.00 16.68           H  
ATOM    463  HA  ALA A  45     131.502 137.652 144.343  1.00 10.09           H  
ATOM    464  HB1 ALA A  45     131.459 139.331 142.688  1.00 12.24           H  
ATOM    465  HB2 ALA A  45     130.952 137.904 141.799  1.00 12.24           H  
ATOM    466  HB3 ALA A  45     129.759 139.090 142.329  1.00 12.24           H  
ATOM    467  N   ARG A  46     128.390 138.591 144.977  1.00 10.89           N  
ATOM    468  CA  ARG A  46     127.511 139.239 145.959  1.00 11.79           C  
ATOM    469  C   ARG A  46     127.679 138.659 147.374  1.00 14.11           C  
ATOM    470  O   ARG A  46     127.649 139.425 148.336  1.00 18.10           O  
ATOM    471  CB  ARG A  46     126.043 139.118 145.500  1.00 15.73           C  
ATOM    472  CG  ARG A  46     125.722 139.932 144.232  1.00  9.48           C  
ATOM    473  CD  ARG A  46     124.403 139.534 143.548  1.00 18.40           C  
ATOM    474  NE  ARG A  46     123.210 139.854 144.348  1.00 11.28           N  
ATOM    475  CZ  ARG A  46     121.925 139.609 144.029  1.00 17.04           C  
ATOM    476  NH1 ARG A  46     121.567 139.027 142.878  1.00 16.97           N  
ATOM    477  NH2 ARG A  46     120.969 139.953 144.895  1.00 19.72           N1+
ATOM    478  H   ARG A  46     127.934 137.990 144.304  1.00 10.89           H  
ATOM    479  HA  ARG A  46     127.772 140.297 146.012  1.00 11.79           H  
ATOM    480  HB3 ARG A  46     125.378 139.452 146.298  1.00 15.73           H  
ATOM    481  HB2 ARG A  46     125.806 138.067 145.332  1.00 15.73           H  
ATOM    482  HG3 ARG A  46     126.529 139.904 143.500  1.00  9.48           H  
ATOM    483  HG2 ARG A  46     125.653 140.974 144.545  1.00  9.48           H  
ATOM    484  HD3 ARG A  46     124.394 138.449 143.448  1.00 18.40           H  
ATOM    485  HD2 ARG A  46     124.345 139.945 142.539  1.00 18.40           H  
ATOM    486  HE  ARG A  46     123.387 140.298 145.240  1.00 11.28           H  
ATOM    487 HH12 ARG A  46     120.600 138.808 142.688  1.00 16.97           H  
ATOM    488 HH11 ARG A  46     122.280 138.724 142.222  1.00 16.97           H  
ATOM    489 HH22 ARG A  46     120.000 139.751 144.696  1.00 19.72           H  
ATOM    490 HH21 ARG A  46     121.219 140.395 145.770  1.00 19.72           H  
ATOM    491  N   GLU A  47     127.874 137.332 147.467  1.00 13.50           N  
ATOM    492  CA  GLU A  47     128.165 136.593 148.697  1.00 13.17           C  
ATOM    493  C   GLU A  47     129.561 136.909 149.256  1.00  9.41           C  
ATOM    494  O   GLU A  47     129.689 137.088 150.467  1.00 18.95           O  
ATOM    495  CB  GLU A  47     128.023 135.085 148.424  1.00 13.64           C  
ATOM    496  CG  GLU A  47     126.563 134.639 148.195  1.00 16.27           C  
ATOM    497  CD  GLU A  47     126.373 133.249 147.563  1.00 22.76           C  
ATOM    498  OE1 GLU A  47     127.376 132.537 147.327  1.00 29.60           O  
ATOM    499  OE2 GLU A  47     125.195 132.905 147.329  1.00 23.02           O1-
ATOM    500  H   GLU A  47     127.843 136.775 146.623  1.00 13.50           H  
ATOM    501  HA  GLU A  47     127.433 136.881 149.454  1.00 13.17           H  
ATOM    502  HB3 GLU A  47     128.438 134.517 149.257  1.00 13.64           H  
ATOM    503  HB2 GLU A  47     128.630 134.836 147.551  1.00 13.64           H  
ATOM    504  HG3 GLU A  47     126.040 135.366 147.579  1.00 16.27           H  
ATOM    505  HG2 GLU A  47     126.052 134.656 149.155  1.00 16.27           H  
ATOM    506  N   ALA A  48     130.566 137.003 148.366  1.00  9.10           N  
ATOM    507  CA  ALA A  48     131.934 137.406 148.694  1.00 13.30           C  
ATOM    508  C   ALA A  48     132.004 138.863 149.178  1.00 14.19           C  
ATOM    509  O   ALA A  48     132.628 139.117 150.203  1.00 14.33           O  
ATOM    510  CB  ALA A  48     132.847 137.187 147.480  1.00 15.10           C  
ATOM    511  H   ALA A  48     130.384 136.807 147.390  1.00  9.10           H  
ATOM    512  HA  ALA A  48     132.287 136.761 149.502  1.00 13.30           H  
ATOM    513  HB1 ALA A  48     133.887 137.384 147.739  1.00 15.10           H  
ATOM    514  HB2 ALA A  48     132.795 136.160 147.121  1.00 15.10           H  
ATOM    515  HB3 ALA A  48     132.578 137.839 146.648  1.00 15.10           H  
ATOM    516  N   CYS A  49     131.298 139.771 148.480  1.00 11.26           N  
ATOM    517  CA  CYS A  49     131.107 141.174 148.863  1.00  8.64           C  
ATOM    518  C   CYS A  49     130.301 141.337 150.169  1.00 12.28           C  
ATOM    519  O   CYS A  49     130.453 142.361 150.831  1.00 20.32           O  
ATOM    520  CB  CYS A  49     130.432 141.980 147.738  1.00 16.41           C  
ATOM    521  SG  CYS A  49     131.582 142.238 146.357  1.00 33.60           S  
ATOM    522  H   CYS A  49     130.818 139.478 147.639  1.00 11.26           H  
ATOM    523  HA  CYS A  49     132.094 141.602 149.045  1.00  8.64           H  
ATOM    524  HB3 CYS A  49     130.114 142.959 148.093  1.00 16.41           H  
ATOM    525  HB2 CYS A  49     129.539 141.470 147.375  1.00 16.41           H  
ATOM    526  HG  CYS A  49     131.543 140.974 145.921  1.00 33.60           H  
ATOM    527  N   GLY A  50     129.481 140.332 150.524  1.00  9.46           N  
ATOM    528  CA  GLY A  50     128.719 140.271 151.768  1.00 11.04           C  
ATOM    529  C   GLY A  50     129.635 139.977 152.962  1.00 15.23           C  
ATOM    530  O   GLY A  50     129.437 140.555 154.028  1.00 21.88           O  
ATOM    531  H   GLY A  50     129.392 139.538 149.905  1.00  9.46           H  
ATOM    532  HA3 GLY A  50     127.999 139.460 151.687  1.00 11.04           H  
ATOM    533  HA2 GLY A  50     128.161 141.195 151.925  1.00 11.04           H  
ATOM    534  N   VAL A  51     130.662 139.128 152.772  1.00 13.90           N  
ATOM    535  CA  VAL A  51     131.721 138.880 153.754  1.00 11.59           C  
ATOM    536  C   VAL A  51     132.655 140.103 153.913  1.00 16.28           C  
ATOM    537  O   VAL A  51     133.148 140.328 155.017  1.00 18.35           O  
ATOM    538  CB  VAL A  51     132.546 137.603 153.400  1.00 18.36           C  
ATOM    539  CG1 VAL A  51     133.816 137.381 154.250  1.00 19.55           C  
ATOM    540  CG2 VAL A  51     131.668 136.340 153.470  1.00 16.27           C  
ATOM    541  H   VAL A  51     130.769 138.671 151.877  1.00 13.90           H  
ATOM    542  HA  VAL A  51     131.245 138.711 154.722  1.00 11.59           H  
ATOM    543  HB  VAL A  51     132.871 137.690 152.364  1.00 18.36           H  
ATOM    544 HG11 VAL A  51     134.265 136.408 154.046  1.00 19.55           H  
ATOM    545 HG12 VAL A  51     134.584 138.127 154.047  1.00 19.55           H  
ATOM    546 HG13 VAL A  51     133.587 137.414 155.316  1.00 19.55           H  
ATOM    547 HG21 VAL A  51     132.228 135.453 153.173  1.00 16.27           H  
ATOM    548 HG22 VAL A  51     131.295 136.174 154.482  1.00 16.27           H  
ATOM    549 HG23 VAL A  51     130.806 136.409 152.808  1.00 16.27           H  
ATOM    550  N   ILE A  52     132.828 140.905 152.844  1.00 14.79           N  
ATOM    551  CA  ILE A  52     133.535 142.190 152.890  1.00 13.82           C  
ATOM    552  C   ILE A  52     132.733 143.284 153.632  1.00 11.63           C  
ATOM    553  O   ILE A  52     133.349 144.078 154.340  1.00 15.48           O  
ATOM    554  CB  ILE A  52     133.963 142.691 151.476  1.00 14.51           C  
ATOM    555  CG1 ILE A  52     134.915 141.693 150.773  1.00 17.34           C  
ATOM    556  CG2 ILE A  52     134.571 144.113 151.440  1.00 11.56           C  
ATOM    557  CD1 ILE A  52     136.176 141.306 151.562  1.00 18.11           C  
ATOM    558  H   ILE A  52     132.406 140.655 151.961  1.00 14.79           H  
ATOM    559  HA  ILE A  52     134.445 142.032 153.468  1.00 13.82           H  
ATOM    560  HB  ILE A  52     133.065 142.736 150.861  1.00 14.51           H  
ATOM    561 HG13 ILE A  52     135.200 142.082 149.795  1.00 17.34           H  
ATOM    562 HG12 ILE A  52     134.375 140.778 150.557  1.00 17.34           H  
ATOM    563 HG21 ILE A  52     134.915 144.367 150.436  1.00 11.56           H  
ATOM    564 HG22 ILE A  52     133.846 144.879 151.714  1.00 11.56           H  
ATOM    565 HG23 ILE A  52     135.423 144.204 152.114  1.00 11.56           H  
ATOM    566 HD11 ILE A  52     136.911 140.842 150.905  1.00 18.11           H  
ATOM    567 HD12 ILE A  52     136.648 142.171 152.025  1.00 18.11           H  
ATOM    568 HD13 ILE A  52     135.946 140.583 152.346  1.00 18.11           H  
ATOM    569  N   VAL A  53     131.390 143.279 153.532  1.00 15.57           N  
ATOM    570  CA  VAL A  53     130.503 144.129 154.339  1.00 16.30           C  
ATOM    571  C   VAL A  53     130.600 143.816 155.847  1.00 17.16           C  
ATOM    572  O   VAL A  53     130.668 144.754 156.640  1.00 21.39           O  
ATOM    573  CB  VAL A  53     129.020 144.062 153.854  1.00 12.94           C  
ATOM    574  CG1 VAL A  53     127.937 144.443 154.885  1.00 10.92           C  
ATOM    575  CG2 VAL A  53     128.830 144.933 152.604  1.00 18.87           C  
ATOM    576  H   VAL A  53     130.938 142.617 152.915  1.00 15.57           H  
ATOM    577  HA  VAL A  53     130.847 145.157 154.213  1.00 16.30           H  
ATOM    578  HB  VAL A  53     128.810 143.037 153.551  1.00 12.94           H  
ATOM    579 HG11 VAL A  53     126.947 144.464 154.427  1.00 10.92           H  
ATOM    580 HG12 VAL A  53     127.882 143.730 155.708  1.00 10.92           H  
ATOM    581 HG13 VAL A  53     128.135 145.432 155.296  1.00 10.92           H  
ATOM    582 HG21 VAL A  53     127.820 144.839 152.206  1.00 18.87           H  
ATOM    583 HG22 VAL A  53     129.001 145.987 152.822  1.00 18.87           H  
ATOM    584 HG23 VAL A  53     129.523 144.637 151.821  1.00 18.87           H  
ATOM    585  N   GLU A  54     130.663 142.519 156.201  1.00 17.45           N  
ATOM    586  CA  GLU A  54     130.889 142.045 157.569  1.00 13.51           C  
ATOM    587  C   GLU A  54     132.288 142.392 158.111  1.00 11.60           C  
ATOM    588  O   GLU A  54     132.402 142.688 159.300  1.00 18.90           O  
ATOM    589  CB  GLU A  54     130.614 140.527 157.664  1.00 16.78           C  
ATOM    590  CG  GLU A  54     129.138 140.123 157.428  1.00 22.55           C  
ATOM    591  CD  GLU A  54     128.133 140.529 158.522  1.00 28.21           C  
ATOM    592  OE1 GLU A  54     128.558 140.878 159.646  1.00 31.39           O  
ATOM    593  OE2 GLU A  54     126.923 140.465 158.212  1.00 28.10           O1-
ATOM    594  H   GLU A  54     130.579 141.805 155.490  1.00 17.45           H  
ATOM    595  HA  GLU A  54     130.173 142.562 158.207  1.00 13.51           H  
ATOM    596  HB3 GLU A  54     130.951 140.142 158.627  1.00 16.78           H  
ATOM    597  HB2 GLU A  54     131.227 140.010 156.926  1.00 16.78           H  
ATOM    598  HG3 GLU A  54     129.087 139.038 157.325  1.00 22.55           H  
ATOM    599  HG2 GLU A  54     128.793 140.529 156.479  1.00 22.55           H  
ATOM    600  N   LEU A  55     133.313 142.383 157.238  1.00 18.38           N  
ATOM    601  CA  LEU A  55     134.694 142.776 157.538  1.00 14.41           C  
ATOM    602  C   LEU A  55     134.809 144.253 157.959  1.00 17.50           C  
ATOM    603  O   LEU A  55     135.500 144.541 158.937  1.00 20.51           O  
ATOM    604  CB  LEU A  55     135.596 142.418 156.327  1.00 15.22           C  
ATOM    605  CG  LEU A  55     137.051 142.939 156.329  1.00 15.83           C  
ATOM    606  CD1 LEU A  55     137.833 142.483 157.572  1.00 20.76           C  
ATOM    607  CD2 LEU A  55     137.768 142.560 155.014  1.00 20.68           C  
ATOM    608  H   LEU A  55     133.135 142.102 156.283  1.00 18.38           H  
ATOM    609  HA  LEU A  55     135.019 142.178 158.391  1.00 14.41           H  
ATOM    610  HB3 LEU A  55     135.132 142.813 155.431  1.00 15.22           H  
ATOM    611  HB2 LEU A  55     135.604 141.337 156.193  1.00 15.22           H  
ATOM    612  HG  LEU A  55     137.022 144.029 156.348  1.00 15.83           H  
ATOM    613 HD11 LEU A  55     138.864 142.218 157.341  1.00 20.76           H  
ATOM    614 HD12 LEU A  55     137.867 143.283 158.309  1.00 20.76           H  
ATOM    615 HD13 LEU A  55     137.372 141.622 158.054  1.00 20.76           H  
ATOM    616 HD21 LEU A  55     138.690 142.003 155.174  1.00 20.68           H  
ATOM    617 HD22 LEU A  55     137.139 141.942 154.373  1.00 20.68           H  
ATOM    618 HD23 LEU A  55     138.026 143.451 154.441  1.00 20.68           H  
ATOM    619  N   ILE A  56     134.111 145.149 157.242  1.00 23.35           N  
ATOM    620  CA  ILE A  56     134.086 146.584 157.534  1.00 18.40           C  
ATOM    621  C   ILE A  56     133.239 146.890 158.792  1.00 14.89           C  
ATOM    622  O   ILE A  56     133.660 147.713 159.605  1.00 17.52           O  
ATOM    623  CB  ILE A  56     133.536 147.418 156.339  1.00 19.74           C  
ATOM    624  CG1 ILE A  56     134.317 147.163 155.027  1.00 17.23           C  
ATOM    625  CG2 ILE A  56     133.505 148.940 156.622  1.00 13.72           C  
ATOM    626  CD1 ILE A  56     133.451 147.291 153.767  1.00 14.54           C  
ATOM    627  H   ILE A  56     133.567 144.840 156.447  1.00 23.35           H  
ATOM    628  HA  ILE A  56     135.110 146.910 157.730  1.00 18.40           H  
ATOM    629  HB  ILE A  56     132.510 147.089 156.165  1.00 19.74           H  
ATOM    630 HG13 ILE A  56     134.764 146.171 155.015  1.00 17.23           H  
ATOM    631 HG12 ILE A  56     135.157 147.852 154.962  1.00 17.23           H  
ATOM    632 HG21 ILE A  56     133.211 149.505 155.741  1.00 13.72           H  
ATOM    633 HG22 ILE A  56     132.802 149.206 157.411  1.00 13.72           H  
ATOM    634 HG23 ILE A  56     134.490 149.304 156.919  1.00 13.72           H  
ATOM    635 HD11 ILE A  56     134.069 147.323 152.869  1.00 14.54           H  
ATOM    636 HD12 ILE A  56     132.760 146.457 153.664  1.00 14.54           H  
ATOM    637 HD13 ILE A  56     132.850 148.195 153.796  1.00 14.54           H  
ATOM    638  N   LYS A  57     132.098 146.190 158.948  1.00 18.79           N  
ATOM    639  CA  LYS A  57     131.211 146.270 160.115  1.00 13.98           C  
ATOM    640  C   LYS A  57     131.841 145.796 161.437  1.00 21.09           C  
ATOM    641  O   LYS A  57     131.435 146.298 162.485  1.00 21.35           O  
ATOM    642  CB  LYS A  57     129.907 145.489 159.844  1.00 20.60           C  
ATOM    643  CG  LYS A  57     128.863 146.268 159.030  1.00 18.04           C  
ATOM    644  CD  LYS A  57     127.584 145.439 158.802  1.00 21.76           C  
ATOM    645  CE  LYS A  57     126.354 146.261 158.377  1.00 24.73           C  
ATOM    646  NZ  LYS A  57     126.532 146.919 157.072  1.00 28.73           N1+
ATOM    647  H   LYS A  57     131.818 145.537 158.229  1.00 18.79           H  
ATOM    648  HA  LYS A  57     130.958 147.323 160.249  1.00 13.98           H  
ATOM    649  HB3 LYS A  57     129.431 145.244 160.795  1.00 20.60           H  
ATOM    650  HB2 LYS A  57     130.131 144.530 159.378  1.00 20.60           H  
ATOM    651  HG3 LYS A  57     129.289 146.576 158.075  1.00 18.04           H  
ATOM    652  HG2 LYS A  57     128.613 147.186 159.564  1.00 18.04           H  
ATOM    653  HD3 LYS A  57     127.335 144.898 159.715  1.00 21.76           H  
ATOM    654  HD2 LYS A  57     127.787 144.668 158.057  1.00 21.76           H  
ATOM    655  HE3 LYS A  57     126.127 147.019 159.127  1.00 24.73           H  
ATOM    656  HE2 LYS A  57     125.482 145.610 158.311  1.00 24.73           H  
ATOM    657  HZ1 LYS A  57     126.706 146.220 156.364  1.00 28.73           H  
ATOM    658  HZ2 LYS A  57     125.696 147.434 156.826  1.00 28.73           H  
ATOM    659  HZ3 LYS A  57     127.314 147.555 157.118  1.00 28.73           H  
ATOM    660  N   SER A  58     132.806 144.859 161.378  1.00 25.13           N  
ATOM    661  CA  SER A  58     133.518 144.348 162.554  1.00 12.25           C  
ATOM    662  C   SER A  58     134.411 145.406 163.231  1.00 19.65           C  
ATOM    663  O   SER A  58     134.553 145.366 164.453  1.00 28.62           O  
ATOM    664  CB  SER A  58     134.291 143.055 162.199  1.00 21.97           C  
ATOM    665  OG  SER A  58     135.527 143.284 161.546  1.00 30.81           O  
ATOM    666  H   SER A  58     133.062 144.461 160.485  1.00 25.13           H  
ATOM    667  HA  SER A  58     132.751 144.066 163.278  1.00 12.25           H  
ATOM    668  HB3 SER A  58     133.679 142.385 161.595  1.00 21.97           H  
ATOM    669  HB2 SER A  58     134.516 142.513 163.118  1.00 21.97           H  
ATOM    670  HG  SER A  58     135.357 143.634 160.665  1.00 30.81           H  
ATOM    671  N   LYS A  59     134.983 146.323 162.424  1.00 16.62           N  
ATOM    672  CA  LYS A  59     135.865 147.428 162.824  1.00 19.16           C  
ATOM    673  C   LYS A  59     137.170 146.979 163.525  1.00 19.82           C  
ATOM    674  O   LYS A  59     137.796 147.806 164.185  1.00 24.45           O  
ATOM    675  CB  LYS A  59     135.094 148.476 163.669  1.00 22.38           C  
ATOM    676  CG  LYS A  59     133.883 149.106 162.956  1.00 25.89           C  
ATOM    677  CD  LYS A  59     133.223 150.239 163.763  1.00 20.78           C  
ATOM    678  CE  LYS A  59     132.516 149.762 165.045  1.00 27.42           C  
ATOM    679  NZ  LYS A  59     131.892 150.883 165.772  1.00 25.10           N1+
ATOM    680  H   LYS A  59     134.784 146.277 161.435  1.00 16.62           H  
ATOM    681  HA  LYS A  59     136.178 147.911 161.897  1.00 19.16           H  
ATOM    682  HB3 LYS A  59     135.769 149.288 163.943  1.00 22.38           H  
ATOM    683  HB2 LYS A  59     134.775 148.025 164.609  1.00 22.38           H  
ATOM    684  HG3 LYS A  59     133.139 148.342 162.738  1.00 25.89           H  
ATOM    685  HG2 LYS A  59     134.196 149.496 161.988  1.00 25.89           H  
ATOM    686  HD3 LYS A  59     132.512 150.758 163.117  1.00 20.78           H  
ATOM    687  HD2 LYS A  59     133.983 150.975 164.027  1.00 20.78           H  
ATOM    688  HE3 LYS A  59     133.222 149.278 165.719  1.00 27.42           H  
ATOM    689  HE2 LYS A  59     131.748 149.027 164.801  1.00 27.42           H  
ATOM    690  HZ1 LYS A  59     131.205 151.333 165.184  1.00 25.10           H  
ATOM    691  HZ2 LYS A  59     131.439 150.537 166.606  1.00 25.10           H  
ATOM    692  HZ3 LYS A  59     132.599 151.555 166.034  1.00 25.10           H  
ATOM    693  N   LYS A  60     137.557 145.696 163.389  1.00 19.03           N  
ATOM    694  CA  LYS A  60     138.751 145.131 164.024  1.00 16.59           C  
ATOM    695  C   LYS A  60     139.991 145.207 163.124  1.00 18.82           C  
ATOM    696  O   LYS A  60     141.093 145.313 163.655  1.00 22.51           O  
ATOM    697  CB  LYS A  60     138.501 143.666 164.446  1.00 22.91           C  
ATOM    698  CG  LYS A  60     137.420 143.504 165.532  1.00 26.36           C  
ATOM    699  CD  LYS A  60     137.601 142.258 166.421  1.00 26.98           C  
ATOM    700  CE  LYS A  60     137.507 140.915 165.675  1.00 24.80           C  
ATOM    701  NZ  LYS A  60     137.703 139.771 166.587  1.00 33.24           N1+
ATOM    702  H   LYS A  60     136.988 145.059 162.850  1.00 19.03           H  
ATOM    703  HA  LYS A  60     138.982 145.697 164.930  1.00 16.59           H  
ATOM    704  HB3 LYS A  60     139.437 143.267 164.841  1.00 22.91           H  
ATOM    705  HB2 LYS A  60     138.255 143.048 163.580  1.00 22.91           H  
ATOM    706  HG3 LYS A  60     136.437 143.476 165.061  1.00 26.36           H  
ATOM    707  HG2 LYS A  60     137.416 144.385 166.176  1.00 26.36           H  
ATOM    708  HD3 LYS A  60     136.847 142.289 167.209  1.00 26.98           H  
ATOM    709  HD2 LYS A  60     138.563 142.329 166.930  1.00 26.98           H  
ATOM    710  HE3 LYS A  60     138.262 140.857 164.890  1.00 24.80           H  
ATOM    711  HE2 LYS A  60     136.534 140.818 165.193  1.00 24.80           H  
ATOM    712  HZ1 LYS A  60     138.629 139.815 166.991  1.00 33.24           H  
ATOM    713  HZ2 LYS A  60     137.017 139.793 167.328  1.00 33.24           H  
ATOM    714  HZ3 LYS A  60     137.618 138.903 166.077  1.00 33.24           H  
ATOM    715  N   MET A  61     139.803 145.128 161.798  1.00 28.70           N  
ATOM    716  CA  MET A  61     140.893 145.021 160.828  1.00 20.48           C  
ATOM    717  C   MET A  61     141.233 146.375 160.196  1.00 20.28           C  
ATOM    718  O   MET A  61     140.421 147.303 160.224  1.00 25.61           O  
ATOM    719  CB  MET A  61     140.506 143.994 159.747  1.00 19.26           C  
ATOM    720  CG  MET A  61     140.074 142.622 160.297  1.00 24.02           C  
ATOM    721  SD  MET A  61     141.238 141.764 161.396  1.00 38.45           S  
ATOM    722  CE  MET A  61     142.636 141.547 160.266  1.00 23.38           C  
ATOM    723  H   MET A  61     138.866 145.077 161.427  1.00 28.70           H  
ATOM    724  HA  MET A  61     141.793 144.658 161.325  1.00 20.48           H  
ATOM    725  HB3 MET A  61     141.336 143.855 159.052  1.00 19.26           H  
ATOM    726  HB2 MET A  61     139.691 144.401 159.148  1.00 19.26           H  
ATOM    727  HG3 MET A  61     139.883 141.964 159.457  1.00 24.02           H  
ATOM    728  HG2 MET A  61     139.124 142.713 160.823  1.00 24.02           H  
ATOM    729  HE1 MET A  61     143.389 140.900 160.714  1.00 23.38           H  
ATOM    730  HE2 MET A  61     142.302 141.090 159.335  1.00 23.38           H  
ATOM    731  HE3 MET A  61     143.101 142.505 160.039  1.00 23.38           H  
ATOM    732  N   ALA A  62     142.441 146.437 159.619  1.00 17.86           N  
ATOM    733  CA  ALA A  62     142.971 147.607 158.937  1.00 17.72           C  
ATOM    734  C   ALA A  62     143.796 147.194 157.714  1.00 18.58           C  
ATOM    735  O   ALA A  62     144.570 146.238 157.787  1.00 20.15           O  
ATOM    736  CB  ALA A  62     143.827 148.417 159.920  1.00 16.57           C  
ATOM    737  H   ALA A  62     143.059 145.637 159.658  1.00 17.86           H  
ATOM    738  HA  ALA A  62     142.141 148.224 158.589  1.00 17.72           H  
ATOM    739  HB1 ALA A  62     144.321 149.253 159.425  1.00 16.57           H  
ATOM    740  HB2 ALA A  62     143.215 148.831 160.720  1.00 16.57           H  
ATOM    741  HB3 ALA A  62     144.603 147.802 160.377  1.00 16.57           H  
ATOM    742  N   GLY A  63     143.634 147.969 156.631  1.00 22.96           N  
ATOM    743  CA  GLY A  63     144.457 147.920 155.427  1.00 20.25           C  
ATOM    744  C   GLY A  63     144.212 146.689 154.542  1.00 16.00           C  
ATOM    745  O   GLY A  63     145.011 146.442 153.643  1.00 23.45           O  
ATOM    746  H   GLY A  63     142.981 148.740 156.686  1.00 22.96           H  
ATOM    747  HA3 GLY A  63     145.503 147.969 155.724  1.00 20.25           H  
ATOM    748  HA2 GLY A  63     144.268 148.815 154.834  1.00 20.25           H  
ATOM    749  N   ARG A  64     143.144 145.908 154.775  1.00 20.65           N  
ATOM    750  CA  ARG A  64     142.824 144.725 153.976  1.00 17.11           C  
ATOM    751  C   ARG A  64     142.181 145.119 152.642  1.00 13.17           C  
ATOM    752  O   ARG A  64     141.158 145.803 152.626  1.00 15.74           O  
ATOM    753  CB  ARG A  64     141.935 143.768 154.791  1.00 17.41           C  
ATOM    754  CG  ARG A  64     142.674 143.084 155.955  1.00 21.93           C  
ATOM    755  CD  ARG A  64     143.875 142.244 155.467  1.00 22.39           C  
ATOM    756  NE  ARG A  64     144.419 141.354 156.501  1.00 28.27           N  
ATOM    757  CZ  ARG A  64     143.848 140.227 156.961  1.00 29.87           C  
ATOM    758  NH1 ARG A  64     142.648 139.813 156.529  1.00 27.59           N  
ATOM    759  NH2 ARG A  64     144.494 139.500 157.878  1.00 28.89           N1+
ATOM    760  H   ARG A  64     142.507 146.140 155.523  1.00 20.65           H  
ATOM    761  HA  ARG A  64     143.753 144.209 153.732  1.00 17.11           H  
ATOM    762  HB3 ARG A  64     141.545 142.987 154.138  1.00 17.41           H  
ATOM    763  HB2 ARG A  64     141.065 144.299 155.172  1.00 17.41           H  
ATOM    764  HG3 ARG A  64     141.992 142.519 156.590  1.00 21.93           H  
ATOM    765  HG2 ARG A  64     143.058 143.883 156.589  1.00 21.93           H  
ATOM    766  HD3 ARG A  64     144.710 142.923 155.290  1.00 22.39           H  
ATOM    767  HD2 ARG A  64     143.689 141.741 154.518  1.00 22.39           H  
ATOM    768  HE  ARG A  64     145.304 141.638 156.896  1.00 28.27           H  
ATOM    769 HH12 ARG A  64     142.208 139.008 156.957  1.00 27.59           H  
ATOM    770 HH11 ARG A  64     142.156 140.336 155.820  1.00 27.59           H  
ATOM    771 HH22 ARG A  64     144.074 138.661 158.262  1.00 28.89           H  
ATOM    772 HH21 ARG A  64     145.413 139.772 158.194  1.00 28.89           H  
ATOM    773  N   ALA A  65     142.830 144.676 151.556  1.00 21.46           N  
ATOM    774  CA  ALA A  65     142.470 144.999 150.185  1.00 11.62           C  
ATOM    775  C   ALA A  65     141.649 143.885 149.525  1.00 10.86           C  
ATOM    776  O   ALA A  65     141.775 142.711 149.877  1.00 16.80           O  
ATOM    777  CB  ALA A  65     143.758 145.248 149.401  1.00 14.58           C  
ATOM    778  H   ALA A  65     143.654 144.104 151.667  1.00 21.46           H  
ATOM    779  HA  ALA A  65     141.892 145.922 150.169  1.00 11.62           H  
ATOM    780  HB1 ALA A  65     143.542 145.452 148.353  1.00 14.58           H  
ATOM    781  HB2 ALA A  65     144.287 146.110 149.798  1.00 14.58           H  
ATOM    782  HB3 ALA A  65     144.433 144.393 149.458  1.00 14.58           H  
ATOM    783  N   VAL A  66     140.834 144.309 148.553  1.00 15.85           N  
ATOM    784  CA  VAL A  66     139.970 143.477 147.725  1.00 15.35           C  
ATOM    785  C   VAL A  66     140.139 143.943 146.270  1.00 13.14           C  
ATOM    786  O   VAL A  66     140.314 145.140 146.050  1.00 16.96           O  
ATOM    787  CB  VAL A  66     138.475 143.661 148.131  1.00 20.72           C  
ATOM    788  CG1 VAL A  66     137.466 142.914 147.231  1.00 20.04           C  
ATOM    789  CG2 VAL A  66     138.237 143.273 149.600  1.00 20.20           C  
ATOM    790  H   VAL A  66     140.789 145.298 148.352  1.00 15.85           H  
ATOM    791  HA  VAL A  66     140.260 142.432 147.813  1.00 15.35           H  
ATOM    792  HB  VAL A  66     138.229 144.721 148.055  1.00 20.72           H  
ATOM    793 HG11 VAL A  66     136.453 143.006 147.622  1.00 20.04           H  
ATOM    794 HG12 VAL A  66     137.440 143.312 146.217  1.00 20.04           H  
ATOM    795 HG13 VAL A  66     137.703 141.852 147.171  1.00 20.04           H  
ATOM    796 HG21 VAL A  66     137.191 143.400 149.871  1.00 20.20           H  
ATOM    797 HG22 VAL A  66     138.516 142.235 149.783  1.00 20.20           H  
ATOM    798 HG23 VAL A  66     138.811 143.898 150.284  1.00 20.20           H  
ATOM    799  N   LEU A  67     140.059 143.013 145.306  1.00 10.74           N  
ATOM    800  CA  LEU A  67     140.049 143.322 143.875  1.00  5.30           C  
ATOM    801  C   LEU A  67     138.815 142.682 143.235  1.00 10.15           C  
ATOM    802  O   LEU A  67     138.685 141.463 143.259  1.00 14.69           O  
ATOM    803  CB  LEU A  67     141.374 142.851 143.225  1.00 13.78           C  
ATOM    804  CG  LEU A  67     141.437 142.913 141.675  1.00 13.03           C  
ATOM    805  CD1 LEU A  67     141.251 144.346 141.133  1.00 16.09           C  
ATOM    806  CD2 LEU A  67     142.743 142.286 141.158  1.00 16.65           C  
ATOM    807  H   LEU A  67     139.919 142.042 145.556  1.00 10.74           H  
ATOM    808  HA  LEU A  67     139.969 144.397 143.720  1.00  5.30           H  
ATOM    809  HB3 LEU A  67     141.555 141.821 143.530  1.00 13.78           H  
ATOM    810  HB2 LEU A  67     142.194 143.435 143.644  1.00 13.78           H  
ATOM    811  HG  LEU A  67     140.635 142.306 141.254  1.00 13.03           H  
ATOM    812 HD11 LEU A  67     141.855 144.542 140.248  1.00 16.09           H  
ATOM    813 HD12 LEU A  67     140.214 144.526 140.855  1.00 16.09           H  
ATOM    814 HD13 LEU A  67     141.525 145.093 141.874  1.00 16.09           H  
ATOM    815 HD21 LEU A  67     142.995 142.624 140.153  1.00 16.65           H  
ATOM    816 HD22 LEU A  67     143.582 142.527 141.810  1.00 16.65           H  
ATOM    817 HD23 LEU A  67     142.660 141.200 141.112  1.00 16.65           H  
ATOM    818  N   LEU A  68     137.963 143.516 142.626  1.00 13.96           N  
ATOM    819  CA  LEU A  68     136.877 143.085 141.754  1.00 10.19           C  
ATOM    820  C   LEU A  68     137.442 142.927 140.333  1.00 12.65           C  
ATOM    821  O   LEU A  68     137.837 143.916 139.720  1.00 17.05           O  
ATOM    822  CB  LEU A  68     135.731 144.116 141.835  1.00 14.63           C  
ATOM    823  CG  LEU A  68     134.914 144.013 143.147  1.00 14.95           C  
ATOM    824  CD1 LEU A  68     134.181 145.324 143.489  1.00 12.16           C  
ATOM    825  CD2 LEU A  68     133.966 142.793 143.141  1.00 17.93           C  
ATOM    826  H   LEU A  68     138.126 144.515 142.665  1.00 13.96           H  
ATOM    827  HA  LEU A  68     136.493 142.122 142.089  1.00 10.19           H  
ATOM    828  HB3 LEU A  68     135.050 143.995 140.993  1.00 14.63           H  
ATOM    829  HB2 LEU A  68     136.155 145.115 141.729  1.00 14.63           H  
ATOM    830  HG  LEU A  68     135.629 143.856 143.957  1.00 14.95           H  
ATOM    831 HD11 LEU A  68     134.492 145.691 144.466  1.00 12.16           H  
ATOM    832 HD12 LEU A  68     134.389 146.116 142.769  1.00 12.16           H  
ATOM    833 HD13 LEU A  68     133.099 145.205 143.540  1.00 12.16           H  
ATOM    834 HD21 LEU A  68     134.109 142.192 144.037  1.00 17.93           H  
ATOM    835 HD22 LEU A  68     132.914 143.076 143.114  1.00 17.93           H  
ATOM    836 HD23 LEU A  68     134.135 142.141 142.284  1.00 17.93           H  
ATOM    837  N   ALA A  69     137.506 141.675 139.859  1.00 15.27           N  
ATOM    838  CA  ALA A  69     138.027 141.304 138.544  1.00 11.40           C  
ATOM    839  C   ALA A  69     136.896 140.743 137.675  1.00 17.08           C  
ATOM    840  O   ALA A  69     135.961 140.146 138.203  1.00 19.30           O  
ATOM    841  CB  ALA A  69     139.134 140.255 138.738  1.00 18.90           C  
ATOM    842  H   ALA A  69     137.158 140.913 140.427  1.00 15.27           H  
ATOM    843  HA  ALA A  69     138.457 142.170 138.036  1.00 11.40           H  
ATOM    844  HB1 ALA A  69     139.546 139.931 137.782  1.00 18.90           H  
ATOM    845  HB2 ALA A  69     139.959 140.660 139.326  1.00 18.90           H  
ATOM    846  HB3 ALA A  69     138.762 139.370 139.256  1.00 18.90           H  
ATOM    847  N   GLY A  70     137.013 140.926 136.354  1.00 18.23           N  
ATOM    848  CA  GLY A  70     136.017 140.473 135.385  1.00 18.31           C  
ATOM    849  C   GLY A  70     136.015 141.430 134.184  1.00 19.41           C  
ATOM    850  O   GLY A  70     136.482 142.563 134.307  1.00 25.61           O  
ATOM    851  H   GLY A  70     137.795 141.452 135.989  1.00 18.23           H  
ATOM    852  HA3 GLY A  70     135.014 140.466 135.809  1.00 18.31           H  
ATOM    853  HA2 GLY A  70     136.254 139.452 135.090  1.00 18.31           H  
ATOM    854  N   PRO A  71     135.479 141.001 133.020  1.00 19.59           N  
ATOM    855  CA  PRO A  71     135.401 141.839 131.804  1.00 23.48           C  
ATOM    856  C   PRO A  71     134.367 142.993 131.906  1.00 21.40           C  
ATOM    857  O   PRO A  71     133.673 143.077 132.916  1.00 20.84           O  
ATOM    858  CB  PRO A  71     135.062 140.805 130.718  1.00 25.25           C  
ATOM    859  CG  PRO A  71     134.267 139.728 131.428  1.00 22.44           C  
ATOM    860  CD  PRO A  71     134.934 139.661 132.795  1.00 21.64           C  
ATOM    861  HA  PRO A  71     136.385 142.268 131.609  1.00 23.48           H  
ATOM    862  HB3 PRO A  71     135.993 140.369 130.361  1.00 25.25           H  
ATOM    863  HB2 PRO A  71     134.529 141.204 129.856  1.00 25.25           H  
ATOM    864  HG3 PRO A  71     134.263 138.773 130.903  1.00 22.44           H  
ATOM    865  HG2 PRO A  71     133.236 140.062 131.527  1.00 22.44           H  
ATOM    866  HD2 PRO A  71     134.233 139.348 133.569  1.00 21.64           H  
ATOM    867  HD3 PRO A  71     135.758 138.948 132.772  1.00 21.64           H  
ATOM    868  N   PRO A  72     134.268 143.876 130.885  1.00 23.42           N  
ATOM    869  CA  PRO A  72     133.308 145.003 130.895  1.00 16.61           C  
ATOM    870  C   PRO A  72     131.819 144.618 131.011  1.00 16.66           C  
ATOM    871  O   PRO A  72     131.364 143.699 130.330  1.00 28.46           O  
ATOM    872  CB  PRO A  72     133.593 145.742 129.578  1.00 26.81           C  
ATOM    873  CG  PRO A  72     135.039 145.412 129.272  1.00 21.62           C  
ATOM    874  CD  PRO A  72     135.161 143.966 129.728  1.00 22.28           C  
ATOM    875  HA  PRO A  72     133.594 145.649 131.727  1.00 16.61           H  
ATOM    876  HB3 PRO A  72     133.422 146.816 129.651  1.00 26.81           H  
ATOM    877  HB2 PRO A  72     132.960 145.363 128.773  1.00 26.81           H  
ATOM    878  HG3 PRO A  72     135.685 146.042 129.882  1.00 21.62           H  
ATOM    879  HG2 PRO A  72     135.301 145.564 128.226  1.00 21.62           H  
ATOM    880  HD2 PRO A  72     134.797 143.296 128.949  1.00 22.28           H  
ATOM    881  HD3 PRO A  72     136.200 143.715 129.941  1.00 22.28           H  
ATOM    882  N   GLY A  73     131.099 145.364 131.864  1.00 16.13           N  
ATOM    883  CA  GLY A  73     129.647 145.306 132.034  1.00 14.07           C  
ATOM    884  C   GLY A  73     129.190 144.279 133.082  1.00 17.08           C  
ATOM    885  O   GLY A  73     127.989 144.034 133.174  1.00 19.09           O  
ATOM    886  H   GLY A  73     131.584 146.063 132.418  1.00 16.13           H  
ATOM    887  HA3 GLY A  73     129.158 145.097 131.081  1.00 14.07           H  
ATOM    888  HA2 GLY A  73     129.308 146.292 132.350  1.00 14.07           H  
ATOM    889  N   THR A  74     130.115 143.675 133.850  1.00 18.24           N  
ATOM    890  CA  THR A  74     129.853 142.562 134.772  1.00 12.36           C  
ATOM    891  C   THR A  74     129.558 142.984 136.230  1.00 12.81           C  
ATOM    892  O   THR A  74     129.445 142.106 137.085  1.00 18.84           O  
ATOM    893  CB  THR A  74     131.034 141.564 134.766  1.00 19.78           C  
ATOM    894  OG1 THR A  74     132.224 142.157 135.247  1.00 25.25           O  
ATOM    895  CG2 THR A  74     131.272 140.952 133.382  1.00 16.76           C  
ATOM    896  H   THR A  74     131.089 143.921 133.738  1.00 18.24           H  
ATOM    897  HA  THR A  74     128.977 142.014 134.424  1.00 12.36           H  
ATOM    898  HB  THR A  74     130.813 140.735 135.439  1.00 19.78           H  
ATOM    899  HG1 THR A  74     132.224 142.106 136.208  1.00 25.25           H  
ATOM    900 HG21 THR A  74     132.034 140.178 133.436  1.00 16.76           H  
ATOM    901 HG22 THR A  74     130.362 140.489 133.007  1.00 16.76           H  
ATOM    902 HG23 THR A  74     131.578 141.692 132.645  1.00 16.76           H  
ATOM    903  N   GLY A  75     129.366 144.283 136.502  1.00 20.66           N  
ATOM    904  CA  GLY A  75     128.835 144.736 137.785  1.00 13.96           C  
ATOM    905  C   GLY A  75     129.887 144.841 138.895  1.00 12.81           C  
ATOM    906  O   GLY A  75     129.511 144.717 140.056  1.00 18.52           O  
ATOM    907  H   GLY A  75     129.510 144.977 135.781  1.00 20.66           H  
ATOM    908  HA3 GLY A  75     128.043 144.067 138.123  1.00 13.96           H  
ATOM    909  HA2 GLY A  75     128.364 145.706 137.646  1.00 13.96           H  
ATOM    910  N   LYS A  76     131.175 145.068 138.577  1.00  5.38           N  
ATOM    911  CA  LYS A  76     132.238 145.344 139.554  1.00 16.03           C  
ATOM    912  C   LYS A  76     131.947 146.609 140.377  1.00  7.73           C  
ATOM    913  O   LYS A  76     132.028 146.576 141.603  1.00 17.24           O  
ATOM    914  CB  LYS A  76     133.590 145.523 138.838  1.00 16.40           C  
ATOM    915  CG  LYS A  76     134.116 144.267 138.124  1.00 14.30           C  
ATOM    916  CD  LYS A  76     135.471 144.514 137.434  1.00 10.63           C  
ATOM    917  CE  LYS A  76     135.442 145.495 136.250  1.00 14.26           C  
ATOM    918  NZ  LYS A  76     134.648 144.980 135.127  1.00 12.89           N1+
ATOM    919  H   LYS A  76     131.431 145.181 137.600  1.00  5.38           H  
ATOM    920  HA  LYS A  76     132.308 144.494 140.237  1.00 16.03           H  
ATOM    921  HB3 LYS A  76     134.342 145.834 139.566  1.00 16.40           H  
ATOM    922  HB2 LYS A  76     133.507 146.348 138.130  1.00 16.40           H  
ATOM    923  HG3 LYS A  76     133.383 143.906 137.402  1.00 14.30           H  
ATOM    924  HG2 LYS A  76     134.230 143.461 138.849  1.00 14.30           H  
ATOM    925  HD3 LYS A  76     135.901 143.562 137.121  1.00 10.63           H  
ATOM    926  HD2 LYS A  76     136.162 144.920 138.170  1.00 10.63           H  
ATOM    927  HE3 LYS A  76     136.453 145.671 135.891  1.00 14.26           H  
ATOM    928  HE2 LYS A  76     135.054 146.468 136.546  1.00 14.26           H  
ATOM    929  HZ1 LYS A  76     133.688 144.863 135.429  1.00 12.89           H  
ATOM    930  HZ2 LYS A  76     134.660 145.646 134.367  1.00 12.89           H  
ATOM    931  HZ3 LYS A  76     135.016 144.092 134.812  1.00 12.89           H  
ATOM    932  N   THR A  77     131.581 147.693 139.679  1.00 16.01           N  
ATOM    933  CA  THR A  77     131.246 148.977 140.288  1.00 17.99           C  
ATOM    934  C   THR A  77     129.812 149.008 140.851  1.00  8.99           C  
ATOM    935  O   THR A  77     129.574 149.737 141.812  1.00 20.27           O  
ATOM    936  CB  THR A  77     131.462 150.121 139.273  1.00 17.48           C  
ATOM    937  OG1 THR A  77     132.829 150.087 138.915  1.00 20.00           O  
ATOM    938  CG2 THR A  77     131.124 151.529 139.778  1.00 17.13           C  
ATOM    939  H   THR A  77     131.542 147.651 138.671  1.00 16.01           H  
ATOM    940  HA  THR A  77     131.925 149.146 141.127  1.00 17.99           H  
ATOM    941  HB  THR A  77     130.886 149.927 138.367  1.00 17.48           H  
ATOM    942  HG1 THR A  77     133.052 150.839 138.354  1.00 20.00           H  
ATOM    943 HG21 THR A  77     131.568 152.284 139.135  1.00 17.13           H  
ATOM    944 HG22 THR A  77     130.047 151.698 139.790  1.00 17.13           H  
ATOM    945 HG23 THR A  77     131.505 151.694 140.785  1.00 17.13           H  
ATOM    946  N   ALA A  78     128.911 148.162 140.316  1.00 10.51           N  
ATOM    947  CA  ALA A  78     127.595 147.888 140.898  1.00 12.61           C  
ATOM    948  C   ALA A  78     127.674 147.139 142.239  1.00 14.05           C  
ATOM    949  O   ALA A  78     126.851 147.409 143.108  1.00 14.00           O  
ATOM    950  CB  ALA A  78     126.729 147.116 139.889  1.00  8.29           C  
ATOM    951  H   ALA A  78     129.169 147.610 139.509  1.00 10.51           H  
ATOM    952  HA  ALA A  78     127.121 148.847 141.104  1.00 12.61           H  
ATOM    953  HB1 ALA A  78     125.699 147.035 140.238  1.00  8.29           H  
ATOM    954  HB2 ALA A  78     126.707 147.614 138.920  1.00  8.29           H  
ATOM    955  HB3 ALA A  78     127.100 146.104 139.731  1.00  8.29           H  
ATOM    956  N   LEU A  79     128.676 146.257 142.399  1.00 16.91           N  
ATOM    957  CA  LEU A  79     128.989 145.553 143.643  1.00  5.82           C  
ATOM    958  C   LEU A  79     129.639 146.471 144.687  1.00 11.66           C  
ATOM    959  O   LEU A  79     129.295 146.355 145.860  1.00 17.09           O  
ATOM    960  CB  LEU A  79     129.902 144.347 143.343  1.00 13.99           C  
ATOM    961  CG  LEU A  79     129.140 143.110 142.827  1.00 13.77           C  
ATOM    962  CD1 LEU A  79     130.105 142.117 142.165  1.00 21.18           C  
ATOM    963  CD2 LEU A  79     128.310 142.435 143.932  1.00 17.76           C  
ATOM    964  H   LEU A  79     129.290 146.062 141.618  1.00 16.91           H  
ATOM    965  HA  LEU A  79     128.056 145.184 144.070  1.00  5.82           H  
ATOM    966  HB3 LEU A  79     130.462 144.056 144.233  1.00 13.99           H  
ATOM    967  HB2 LEU A  79     130.658 144.651 142.621  1.00 13.99           H  
ATOM    968  HG  LEU A  79     128.449 143.439 142.051  1.00 13.77           H  
ATOM    969 HD11 LEU A  79     129.598 141.534 141.396  1.00 21.18           H  
ATOM    970 HD12 LEU A  79     130.941 142.625 141.686  1.00 21.18           H  
ATOM    971 HD13 LEU A  79     130.525 141.429 142.897  1.00 21.18           H  
ATOM    972 HD21 LEU A  79     128.461 141.356 143.952  1.00 17.76           H  
ATOM    973 HD22 LEU A  79     128.562 142.813 144.922  1.00 17.76           H  
ATOM    974 HD23 LEU A  79     127.246 142.610 143.775  1.00 17.76           H  
ATOM    975  N   ALA A  80     130.540 147.373 144.256  1.00  7.96           N  
ATOM    976  CA  ALA A  80     131.199 148.350 145.126  1.00  7.50           C  
ATOM    977  C   ALA A  80     130.233 149.416 145.673  1.00 16.04           C  
ATOM    978  O   ALA A  80     130.344 149.780 146.842  1.00 19.17           O  
ATOM    979  CB  ALA A  80     132.361 149.001 144.367  1.00 10.64           C  
ATOM    980  H   ALA A  80     130.793 147.397 143.278  1.00  7.96           H  
ATOM    981  HA  ALA A  80     131.618 147.810 145.978  1.00  7.50           H  
ATOM    982  HB1 ALA A  80     132.915 149.686 145.009  1.00 10.64           H  
ATOM    983  HB2 ALA A  80     133.065 148.251 144.006  1.00 10.64           H  
ATOM    984  HB3 ALA A  80     132.007 149.567 143.505  1.00 10.64           H  
ATOM    985  N   LEU A  81     129.280 149.859 144.835  1.00 13.71           N  
ATOM    986  CA  LEU A  81     128.201 150.770 145.221  1.00 10.37           C  
ATOM    987  C   LEU A  81     127.088 150.065 146.017  1.00 12.00           C  
ATOM    988  O   LEU A  81     126.458 150.721 146.842  1.00 22.93           O  
ATOM    989  CB  LEU A  81     127.635 151.466 143.966  1.00  9.87           C  
ATOM    990  CG  LEU A  81     128.599 152.501 143.339  1.00 16.47           C  
ATOM    991  CD1 LEU A  81     128.113 152.931 141.945  1.00 18.27           C  
ATOM    992  CD2 LEU A  81     128.855 153.715 144.258  1.00 17.95           C  
ATOM    993  H   LEU A  81     129.268 149.534 143.878  1.00 13.71           H  
ATOM    994  HA  LEU A  81     128.618 151.531 145.882  1.00 10.37           H  
ATOM    995  HB3 LEU A  81     126.698 151.971 144.207  1.00  9.87           H  
ATOM    996  HB2 LEU A  81     127.374 150.700 143.234  1.00  9.87           H  
ATOM    997  HG  LEU A  81     129.559 152.007 143.186  1.00 16.47           H  
ATOM    998 HD11 LEU A  81     128.953 153.094 141.273  1.00 18.27           H  
ATOM    999 HD12 LEU A  81     127.489 152.164 141.490  1.00 18.27           H  
ATOM   1000 HD13 LEU A  81     127.528 153.851 141.974  1.00 18.27           H  
ATOM   1001 HD21 LEU A  81     128.752 154.664 143.731  1.00 17.95           H  
ATOM   1002 HD22 LEU A  81     128.166 153.741 145.103  1.00 17.95           H  
ATOM   1003 HD23 LEU A  81     129.867 153.683 144.664  1.00 17.95           H  
ATOM   1004  N   ALA A  82     126.889 148.752 145.809  1.00 12.95           N  
ATOM   1005  CA  ALA A  82     126.006 147.921 146.632  1.00 11.46           C  
ATOM   1006  C   ALA A  82     126.557 147.694 148.048  1.00 11.33           C  
ATOM   1007  O   ALA A  82     125.771 147.683 148.992  1.00 14.63           O  
ATOM   1008  CB  ALA A  82     125.751 146.584 145.933  1.00 12.57           C  
ATOM   1009  H   ALA A  82     127.414 148.272 145.092  1.00 12.95           H  
ATOM   1010  HA  ALA A  82     125.046 148.431 146.729  1.00 11.46           H  
ATOM   1011  HB1 ALA A  82     125.196 145.904 146.575  1.00 12.57           H  
ATOM   1012  HB2 ALA A  82     125.170 146.716 145.023  1.00 12.57           H  
ATOM   1013  HB3 ALA A  82     126.683 146.092 145.665  1.00 12.57           H  
ATOM   1014  N   ILE A  83     127.891 147.580 148.180  1.00 14.58           N  
ATOM   1015  CA  ILE A  83     128.604 147.573 149.459  1.00 11.32           C  
ATOM   1016  C   ILE A  83     128.465 148.922 150.198  1.00 14.50           C  
ATOM   1017  O   ILE A  83     128.235 148.908 151.404  1.00 15.36           O  
ATOM   1018  CB  ILE A  83     130.109 147.193 149.280  1.00 11.51           C  
ATOM   1019  CG1 ILE A  83     130.260 145.702 148.900  1.00 15.12           C  
ATOM   1020  CG2 ILE A  83     131.031 147.524 150.477  1.00 18.09           C  
ATOM   1021  CD1 ILE A  83     131.585 145.370 148.196  1.00 14.95           C  
ATOM   1022  H   ILE A  83     128.469 147.561 147.350  1.00 14.58           H  
ATOM   1023  HA  ILE A  83     128.139 146.810 150.086  1.00 11.32           H  
ATOM   1024  HB  ILE A  83     130.484 147.767 148.433  1.00 11.51           H  
ATOM   1025 HG13 ILE A  83     129.443 145.393 148.250  1.00 15.12           H  
ATOM   1026 HG12 ILE A  83     130.163 145.080 149.786  1.00 15.12           H  
ATOM   1027 HG21 ILE A  83     132.038 147.134 150.334  1.00 18.09           H  
ATOM   1028 HG22 ILE A  83     131.140 148.600 150.617  1.00 18.09           H  
ATOM   1029 HG23 ILE A  83     130.650 147.096 151.404  1.00 18.09           H  
ATOM   1030 HD11 ILE A  83     132.076 144.518 148.669  1.00 14.95           H  
ATOM   1031 HD12 ILE A  83     131.418 145.120 147.149  1.00 14.95           H  
ATOM   1032 HD13 ILE A  83     132.284 146.202 148.219  1.00 14.95           H  
ATOM   1033  N   ALA A  84     128.539 150.047 149.461  1.00 20.34           N  
ATOM   1034  CA  ALA A  84     128.316 151.402 149.981  1.00 13.76           C  
ATOM   1035  C   ALA A  84     126.890 151.619 150.523  1.00 12.50           C  
ATOM   1036  O   ALA A  84     126.739 152.238 151.576  1.00 18.98           O  
ATOM   1037  CB  ALA A  84     128.631 152.433 148.885  1.00 11.53           C  
ATOM   1038  H   ALA A  84     128.739 149.979 148.472  1.00 20.34           H  
ATOM   1039  HA  ALA A  84     129.020 151.552 150.801  1.00 13.76           H  
ATOM   1040  HB1 ALA A  84     128.732 153.432 149.310  1.00 11.53           H  
ATOM   1041  HB2 ALA A  84     129.563 152.198 148.373  1.00 11.53           H  
ATOM   1042  HB3 ALA A  84     127.850 152.481 148.128  1.00 11.53           H  
ATOM   1043  N   GLN A  85     125.884 151.077 149.812  1.00 17.00           N  
ATOM   1044  CA  GLN A  85     124.475 151.085 150.207  1.00 19.76           C  
ATOM   1045  C   GLN A  85     124.181 150.233 151.455  1.00 14.89           C  
ATOM   1046  O   GLN A  85     123.413 150.679 152.306  1.00 20.72           O  
ATOM   1047  CB  GLN A  85     123.597 150.629 149.021  1.00 14.64           C  
ATOM   1048  CG  GLN A  85     123.420 151.657 147.884  1.00 15.86           C  
ATOM   1049  CD  GLN A  85     122.629 152.901 148.292  1.00 19.07           C  
ATOM   1050  OE1 GLN A  85     123.142 154.015 148.226  1.00 27.35           O  
ATOM   1051  NE2 GLN A  85     121.376 152.719 148.715  1.00 16.52           N  
ATOM   1052  H   GLN A  85     126.096 150.608 148.941  1.00 17.00           H  
ATOM   1053  HA  GLN A  85     124.215 152.113 150.464  1.00 19.76           H  
ATOM   1054  HB3 GLN A  85     122.612 150.355 149.394  1.00 14.64           H  
ATOM   1055  HB2 GLN A  85     124.008 149.713 148.599  1.00 14.64           H  
ATOM   1056  HG3 GLN A  85     122.906 151.186 147.046  1.00 15.86           H  
ATOM   1057  HG2 GLN A  85     124.389 151.977 147.506  1.00 15.86           H  
ATOM   1058 HE22 GLN A  85     120.819 153.513 148.995  1.00 16.52           H  
ATOM   1059 HE21 GLN A  85     120.984 151.790 148.774  1.00 16.52           H  
ATOM   1060  N   GLU A  86     124.813 149.048 151.552  1.00 21.87           N  
ATOM   1061  CA  GLU A  86     124.727 148.143 152.705  1.00 15.35           C  
ATOM   1062  C   GLU A  86     125.322 148.732 153.995  1.00 19.81           C  
ATOM   1063  O   GLU A  86     124.766 148.500 155.068  1.00 26.37           O  
ATOM   1064  CB  GLU A  86     125.395 146.791 152.363  1.00 13.81           C  
ATOM   1065  CG  GLU A  86     124.555 145.880 151.437  1.00 13.51           C  
ATOM   1066  CD  GLU A  86     123.360 145.161 152.090  1.00 18.69           C  
ATOM   1067  OE1 GLU A  86     123.230 145.197 153.335  1.00 24.70           O  
ATOM   1068  OE2 GLU A  86     122.582 144.565 151.313  1.00 24.41           O1-
ATOM   1069  H   GLU A  86     125.410 148.742 150.795  1.00 21.87           H  
ATOM   1070  HA  GLU A  86     123.668 147.970 152.904  1.00 15.35           H  
ATOM   1071  HB3 GLU A  86     125.676 146.251 153.269  1.00 13.81           H  
ATOM   1072  HB2 GLU A  86     126.343 146.986 151.860  1.00 13.81           H  
ATOM   1073  HG3 GLU A  86     125.208 145.113 151.021  1.00 13.51           H  
ATOM   1074  HG2 GLU A  86     124.187 146.458 150.591  1.00 13.51           H  
ATOM   1075  N   LEU A  87     126.422 149.491 153.868  1.00 23.48           N  
ATOM   1076  CA  LEU A  87     127.083 150.197 154.968  1.00 17.40           C  
ATOM   1077  C   LEU A  87     126.296 151.420 155.469  1.00 22.00           C  
ATOM   1078  O   LEU A  87     126.368 151.725 156.660  1.00 25.28           O  
ATOM   1079  CB  LEU A  87     128.481 150.642 154.505  1.00 16.04           C  
ATOM   1080  CG  LEU A  87     129.506 149.505 154.346  1.00 21.03           C  
ATOM   1081  CD1 LEU A  87     130.753 150.022 153.600  1.00 14.53           C  
ATOM   1082  CD2 LEU A  87     129.844 148.821 155.686  1.00 17.62           C  
ATOM   1083  H   LEU A  87     126.831 149.618 152.951  1.00 23.48           H  
ATOM   1084  HA  LEU A  87     127.181 149.514 155.812  1.00 17.40           H  
ATOM   1085  HB3 LEU A  87     128.895 151.357 155.212  1.00 16.04           H  
ATOM   1086  HB2 LEU A  87     128.376 151.186 153.564  1.00 16.04           H  
ATOM   1087  HG  LEU A  87     129.060 148.735 153.719  1.00 21.03           H  
ATOM   1088 HD11 LEU A  87     131.055 149.319 152.827  1.00 14.53           H  
ATOM   1089 HD12 LEU A  87     130.576 150.977 153.105  1.00 14.53           H  
ATOM   1090 HD13 LEU A  87     131.600 150.174 154.266  1.00 14.53           H  
ATOM   1091 HD21 LEU A  87     130.913 148.777 155.867  1.00 17.62           H  
ATOM   1092 HD22 LEU A  87     129.402 149.337 156.539  1.00 17.62           H  
ATOM   1093 HD23 LEU A  87     129.480 147.793 155.699  1.00 17.62           H  
ATOM   1094  N   GLY A  88     125.578 152.096 154.557  1.00 20.87           N  
ATOM   1095  CA  GLY A  88     124.833 153.322 154.831  1.00 19.13           C  
ATOM   1096  C   GLY A  88     125.757 154.552 154.847  1.00 27.59           C  
ATOM   1097  O   GLY A  88     126.980 154.448 154.734  1.00 26.87           O  
ATOM   1098  H   GLY A  88     125.588 151.780 153.597  1.00 20.87           H  
ATOM   1099  HA3 GLY A  88     124.301 153.244 155.781  1.00 19.13           H  
ATOM   1100  HA2 GLY A  88     124.081 153.447 154.051  1.00 19.13           H  
ATOM   1101  N   SER A  89     125.136 155.734 154.989  1.00 29.85           N  
ATOM   1102  CA  SER A  89     125.786 157.048 154.961  1.00 27.15           C  
ATOM   1103  C   SER A  89     126.658 157.378 156.190  1.00 27.51           C  
ATOM   1104  O   SER A  89     127.472 158.296 156.099  1.00 29.08           O  
ATOM   1105  CB  SER A  89     124.702 158.121 154.718  1.00 28.71           C  
ATOM   1106  OG  SER A  89     123.861 158.302 155.843  1.00 33.35           O  
ATOM   1107  H   SER A  89     124.131 155.755 155.088  1.00 29.85           H  
ATOM   1108  HA  SER A  89     126.451 157.057 154.095  1.00 27.15           H  
ATOM   1109  HB3 SER A  89     124.090 157.863 153.853  1.00 28.71           H  
ATOM   1110  HB2 SER A  89     125.171 159.078 154.488  1.00 28.71           H  
ATOM   1111  HG  SER A  89     124.342 158.801 156.508  1.00 33.35           H  
ATOM   1112  N   LYS A  90     126.476 156.647 157.306  1.00 29.08           N  
ATOM   1113  CA  LYS A  90     127.227 156.829 158.552  1.00 23.05           C  
ATOM   1114  C   LYS A  90     128.707 156.428 158.406  1.00 24.86           C  
ATOM   1115  O   LYS A  90     129.571 157.110 158.955  1.00 25.73           O  
ATOM   1116  CB  LYS A  90     126.501 156.061 159.684  1.00 31.33           C  
ATOM   1117  CG  LYS A  90     126.963 156.383 161.120  1.00 33.67           C  
ATOM   1118  CD  LYS A  90     128.116 155.506 161.654  1.00 34.55           C  
ATOM   1119  CE  LYS A  90     128.551 155.853 163.090  1.00 29.35           C  
ATOM   1120  NZ  LYS A  90     129.147 157.198 163.188  1.00 35.15           N1+
ATOM   1121  H   LYS A  90     125.786 155.909 157.302  1.00 29.08           H  
ATOM   1122  HA  LYS A  90     127.199 157.893 158.795  1.00 23.05           H  
ATOM   1123  HB3 LYS A  90     126.520 154.984 159.504  1.00 31.33           H  
ATOM   1124  HB2 LYS A  90     125.448 156.342 159.633  1.00 31.33           H  
ATOM   1125  HG3 LYS A  90     126.110 156.268 161.789  1.00 33.67           H  
ATOM   1126  HG2 LYS A  90     127.233 157.438 161.172  1.00 33.67           H  
ATOM   1127  HD3 LYS A  90     128.981 155.550 160.996  1.00 34.55           H  
ATOM   1128  HD2 LYS A  90     127.796 154.463 161.634  1.00 34.55           H  
ATOM   1129  HE3 LYS A  90     129.292 155.131 163.433  1.00 29.35           H  
ATOM   1130  HE2 LYS A  90     127.703 155.788 163.772  1.00 29.35           H  
ATOM   1131  HZ1 LYS A  90     128.468 157.894 162.914  1.00 35.15           H  
ATOM   1132  HZ2 LYS A  90     129.440 157.368 164.139  1.00 35.15           H  
ATOM   1133  HZ3 LYS A  90     129.947 157.255 162.574  1.00 35.15           H  
ATOM   1134  N   VAL A  91     128.959 155.350 157.647  1.00 25.92           N  
ATOM   1135  CA  VAL A  91     130.286 154.832 157.323  1.00 23.06           C  
ATOM   1136  C   VAL A  91     130.808 155.566 156.063  1.00 20.34           C  
ATOM   1137  O   VAL A  91     130.113 155.539 155.044  1.00 23.27           O  
ATOM   1138  CB  VAL A  91     130.176 153.317 156.989  1.00 18.45           C  
ATOM   1139  CG1 VAL A  91     131.503 152.679 156.530  1.00 15.51           C  
ATOM   1140  CG2 VAL A  91     129.620 152.510 158.178  1.00 17.01           C  
ATOM   1141  H   VAL A  91     128.187 154.872 157.204  1.00 25.92           H  
ATOM   1142  HA  VAL A  91     130.932 154.954 158.190  1.00 23.06           H  
ATOM   1143  HB  VAL A  91     129.461 153.211 156.173  1.00 18.45           H  
ATOM   1144 HG11 VAL A  91     131.388 151.607 156.365  1.00 15.51           H  
ATOM   1145 HG12 VAL A  91     131.876 153.102 155.598  1.00 15.51           H  
ATOM   1146 HG13 VAL A  91     132.267 152.812 157.296  1.00 15.51           H  
ATOM   1147 HG21 VAL A  91     129.554 151.449 157.937  1.00 17.01           H  
ATOM   1148 HG22 VAL A  91     130.257 152.613 159.057  1.00 17.01           H  
ATOM   1149 HG23 VAL A  91     128.616 152.834 158.453  1.00 17.01           H  
ATOM   1150  N   PRO A  92     131.985 156.232 156.140  1.00 12.98           N  
ATOM   1151  CA  PRO A  92     132.518 157.012 155.010  1.00 14.06           C  
ATOM   1152  C   PRO A  92     133.047 156.122 153.872  1.00 17.47           C  
ATOM   1153  O   PRO A  92     134.086 155.479 154.023  1.00 16.14           O  
ATOM   1154  CB  PRO A  92     133.620 157.869 155.649  1.00 18.27           C  
ATOM   1155  CG  PRO A  92     134.120 157.034 156.811  1.00 15.92           C  
ATOM   1156  CD  PRO A  92     132.870 156.315 157.305  1.00 13.42           C  
ATOM   1157  HA  PRO A  92     131.746 157.676 154.613  1.00 14.06           H  
ATOM   1158  HB3 PRO A  92     133.184 158.795 156.025  1.00 18.27           H  
ATOM   1159  HB2 PRO A  92     134.422 158.145 154.961  1.00 18.27           H  
ATOM   1160  HG3 PRO A  92     134.596 157.638 157.573  1.00 15.92           H  
ATOM   1161  HG2 PRO A  92     134.852 156.309 156.457  1.00 15.92           H  
ATOM   1162  HD2 PRO A  92     133.124 155.336 157.710  1.00 13.42           H  
ATOM   1163  HD3 PRO A  92     132.377 156.901 158.082  1.00 13.42           H  
ATOM   1164  N   PHE A  93     132.314 156.121 152.750  1.00 18.67           N  
ATOM   1165  CA  PHE A  93     132.713 155.476 151.505  1.00 14.74           C  
ATOM   1166  C   PHE A  93     133.323 156.571 150.616  1.00 15.41           C  
ATOM   1167  O   PHE A  93     132.630 157.536 150.293  1.00 21.09           O  
ATOM   1168  CB  PHE A  93     131.465 154.822 150.876  1.00 13.31           C  
ATOM   1169  CG  PHE A  93     131.748 153.864 149.734  1.00 15.73           C  
ATOM   1170  CD1 PHE A  93     132.001 152.501 150.003  1.00 19.63           C  
ATOM   1171  CD2 PHE A  93     131.898 154.341 148.414  1.00 16.71           C  
ATOM   1172  CE1 PHE A  93     132.314 151.635 148.965  1.00 20.82           C  
ATOM   1173  CE2 PHE A  93     132.217 153.459 147.391  1.00 15.45           C  
ATOM   1174  CZ  PHE A  93     132.414 152.111 147.664  1.00 18.68           C  
ATOM   1175  H   PHE A  93     131.465 156.668 152.711  1.00 18.67           H  
ATOM   1176  HA  PHE A  93     133.449 154.694 151.699  1.00 14.74           H  
ATOM   1177  HB3 PHE A  93     130.770 155.586 150.524  1.00 13.31           H  
ATOM   1178  HB2 PHE A  93     130.922 154.267 151.644  1.00 13.31           H  
ATOM   1179  HD1 PHE A  93     131.929 152.122 151.013  1.00 19.63           H  
ATOM   1180  HD2 PHE A  93     131.752 155.388 148.194  1.00 16.71           H  
ATOM   1181  HE1 PHE A  93     132.474 150.586 149.167  1.00 20.82           H  
ATOM   1182  HE2 PHE A  93     132.310 153.822 146.378  1.00 15.45           H  
ATOM   1183  HZ  PHE A  93     132.652 151.430 146.861  1.00 18.68           H  
ATOM   1184  N   CYS A  94     134.612 156.415 150.276  1.00 16.41           N  
ATOM   1185  CA  CYS A  94     135.412 157.393 149.541  1.00 20.11           C  
ATOM   1186  C   CYS A  94     135.650 156.876 148.104  1.00 17.11           C  
ATOM   1187  O   CYS A  94     136.577 156.089 147.912  1.00 15.64           O  
ATOM   1188  CB  CYS A  94     136.735 157.671 150.294  1.00 20.40           C  
ATOM   1189  SG  CYS A  94     137.758 158.926 149.466  1.00 36.34           S  
ATOM   1190  H   CYS A  94     135.112 155.601 150.612  1.00 16.41           H  
ATOM   1191  HA  CYS A  94     134.897 158.352 149.519  1.00 20.11           H  
ATOM   1192  HB3 CYS A  94     137.323 156.760 150.399  1.00 20.40           H  
ATOM   1193  HB2 CYS A  94     136.525 158.022 151.305  1.00 20.40           H  
ATOM   1194  HG  CYS A  94     138.047 158.190 148.388  1.00 36.34           H  
ATOM   1195  N   PRO A  95     134.822 157.296 147.116  1.00 25.10           N  
ATOM   1196  CA  PRO A  95     135.060 156.948 145.704  1.00 19.84           C  
ATOM   1197  C   PRO A  95     136.261 157.709 145.107  1.00 16.85           C  
ATOM   1198  O   PRO A  95     136.430 158.899 145.371  1.00 26.33           O  
ATOM   1199  CB  PRO A  95     133.742 157.329 145.017  1.00 21.67           C  
ATOM   1200  CG  PRO A  95     133.187 158.472 145.846  1.00 19.42           C  
ATOM   1201  CD  PRO A  95     133.606 158.103 147.262  1.00 21.15           C  
ATOM   1202  HA  PRO A  95     135.225 155.874 145.599  1.00 19.84           H  
ATOM   1203  HB3 PRO A  95     133.058 156.480 145.059  1.00 21.67           H  
ATOM   1204  HB2 PRO A  95     133.866 157.610 143.971  1.00 21.67           H  
ATOM   1205  HG3 PRO A  95     132.112 158.610 145.733  1.00 19.42           H  
ATOM   1206  HG2 PRO A  95     133.674 159.403 145.553  1.00 19.42           H  
ATOM   1207  HD2 PRO A  95     133.740 159.007 147.856  1.00 21.15           H  
ATOM   1208  HD3 PRO A  95     132.833 157.490 147.724  1.00 21.15           H  
ATOM   1209  N   MET A  96     137.064 156.988 144.316  1.00 17.69           N  
ATOM   1210  CA  MET A  96     138.275 157.474 143.664  1.00 16.65           C  
ATOM   1211  C   MET A  96     138.436 156.765 142.309  1.00 19.94           C  
ATOM   1212  O   MET A  96     138.043 155.606 142.176  1.00 26.56           O  
ATOM   1213  CB  MET A  96     139.473 157.235 144.618  1.00 19.40           C  
ATOM   1214  CG  MET A  96     140.856 157.599 144.052  1.00 19.35           C  
ATOM   1215  SD  MET A  96     142.219 157.382 145.226  1.00 33.36           S  
ATOM   1216  CE  MET A  96     143.536 158.198 144.293  1.00 24.33           C  
ATOM   1217  H   MET A  96     136.871 156.004 144.175  1.00 17.69           H  
ATOM   1218  HA  MET A  96     138.182 158.545 143.469  1.00 16.65           H  
ATOM   1219  HB3 MET A  96     139.489 156.187 144.922  1.00 19.40           H  
ATOM   1220  HB2 MET A  96     139.315 157.803 145.536  1.00 19.40           H  
ATOM   1221  HG3 MET A  96     140.849 158.636 143.716  1.00 19.35           H  
ATOM   1222  HG2 MET A  96     141.091 156.984 143.184  1.00 19.35           H  
ATOM   1223  HE1 MET A  96     144.451 158.230 144.885  1.00 24.33           H  
ATOM   1224  HE2 MET A  96     143.732 157.655 143.368  1.00 24.33           H  
ATOM   1225  HE3 MET A  96     143.253 159.220 144.043  1.00 24.33           H  
ATOM   1226  N   VAL A  97     139.051 157.466 141.346  1.00 19.21           N  
ATOM   1227  CA  VAL A  97     139.516 156.900 140.079  1.00 16.79           C  
ATOM   1228  C   VAL A  97     141.059 156.930 140.092  1.00 13.96           C  
ATOM   1229  O   VAL A  97     141.643 157.885 140.606  1.00 24.33           O  
ATOM   1230  CB  VAL A  97     139.002 157.712 138.854  1.00 21.41           C  
ATOM   1231  CG1 VAL A  97     139.449 157.140 137.494  1.00 20.87           C  
ATOM   1232  CG2 VAL A  97     137.469 157.829 138.856  1.00 25.50           C  
ATOM   1233  H   VAL A  97     139.317 158.426 141.520  1.00 19.21           H  
ATOM   1234  HA  VAL A  97     139.172 155.874 139.972  1.00 16.79           H  
ATOM   1235  HB  VAL A  97     139.396 158.723 138.915  1.00 21.41           H  
ATOM   1236 HG11 VAL A  97     139.067 157.745 136.675  1.00 20.87           H  
ATOM   1237 HG12 VAL A  97     140.529 157.113 137.376  1.00 20.87           H  
ATOM   1238 HG13 VAL A  97     139.068 156.130 137.354  1.00 20.87           H  
ATOM   1239 HG21 VAL A  97     137.124 158.405 137.997  1.00 25.50           H  
ATOM   1240 HG22 VAL A  97     137.003 156.846 138.817  1.00 25.50           H  
ATOM   1241 HG23 VAL A  97     137.098 158.336 139.746  1.00 25.50           H  
ATOM   1242  N   GLY A  98     141.695 155.888 139.527  1.00 15.66           N  
ATOM   1243  CA  GLY A  98     143.152 155.706 139.505  1.00 17.69           C  
ATOM   1244  C   GLY A  98     143.917 156.769 138.691  1.00 16.27           C  
ATOM   1245  O   GLY A  98     145.134 156.861 138.830  1.00 15.64           O  
ATOM   1246  H   GLY A  98     141.141 155.127 139.156  1.00 15.66           H  
ATOM   1247  HA3 GLY A  98     143.374 154.723 139.090  1.00 17.69           H  
ATOM   1248  HA2 GLY A  98     143.527 155.703 140.530  1.00 17.69           H  
ATOM   1249  N   SER A  99     143.227 157.573 137.863  1.00 15.27           N  
ATOM   1250  CA  SER A  99     143.795 158.683 137.095  1.00 13.61           C  
ATOM   1251  C   SER A  99     143.794 160.034 137.846  1.00 14.05           C  
ATOM   1252  O   SER A  99     144.401 160.979 137.343  1.00 21.43           O  
ATOM   1253  CB  SER A  99     143.074 158.760 135.735  1.00 17.37           C  
ATOM   1254  OG  SER A  99     141.719 159.141 135.859  1.00 22.22           O  
ATOM   1255  H   SER A  99     142.226 157.461 137.787  1.00 15.27           H  
ATOM   1256  HA  SER A  99     144.838 158.452 136.877  1.00 13.61           H  
ATOM   1257  HB3 SER A  99     143.129 157.804 135.212  1.00 17.37           H  
ATOM   1258  HB2 SER A  99     143.569 159.491 135.096  1.00 17.37           H  
ATOM   1259  HG  SER A  99     141.365 159.271 134.974  1.00 22.22           H  
ATOM   1260  N   GLU A 100     143.149 160.119 139.026  1.00 17.09           N  
ATOM   1261  CA  GLU A 100     143.118 161.328 139.864  1.00 15.92           C  
ATOM   1262  C   GLU A 100     144.445 161.630 140.584  1.00 18.46           C  
ATOM   1263  O   GLU A 100     144.638 162.775 140.995  1.00 23.61           O  
ATOM   1264  CB  GLU A 100     141.977 161.240 140.896  1.00 20.76           C  
ATOM   1265  CG  GLU A 100     140.569 161.237 140.262  1.00 23.36           C  
ATOM   1266  CD  GLU A 100     139.411 161.038 141.255  1.00 24.85           C  
ATOM   1267  OE1 GLU A 100     139.619 161.206 142.478  1.00 25.83           O  
ATOM   1268  OE2 GLU A 100     138.309 160.707 140.767  1.00 30.96           O1-
ATOM   1269  H   GLU A 100     142.662 159.311 139.392  1.00 17.09           H  
ATOM   1270  HA  GLU A 100     142.914 162.182 139.216  1.00 15.92           H  
ATOM   1271  HB3 GLU A 100     142.050 162.078 141.592  1.00 20.76           H  
ATOM   1272  HB2 GLU A 100     142.109 160.341 141.500  1.00 20.76           H  
ATOM   1273  HG3 GLU A 100     140.522 160.465 139.497  1.00 23.36           H  
ATOM   1274  HG2 GLU A 100     140.407 162.182 139.742  1.00 23.36           H  
ATOM   1275  N   VAL A 101     145.331 160.626 140.721  1.00 14.98           N  
ATOM   1276  CA  VAL A 101     146.641 160.752 141.372  1.00 15.61           C  
ATOM   1277  C   VAL A 101     147.612 161.724 140.673  1.00 16.08           C  
ATOM   1278  O   VAL A 101     148.493 162.259 141.344  1.00 17.37           O  
ATOM   1279  CB  VAL A 101     147.358 159.384 141.521  1.00 15.94           C  
ATOM   1280  CG1 VAL A 101     146.556 158.425 142.411  1.00 13.08           C  
ATOM   1281  CG2 VAL A 101     147.758 158.720 140.186  1.00 13.36           C  
ATOM   1282  H   VAL A 101     145.103 159.712 140.357  1.00 14.98           H  
ATOM   1283  HA  VAL A 101     146.471 161.146 142.371  1.00 15.61           H  
ATOM   1284  HB  VAL A 101     148.286 159.562 142.067  1.00 15.94           H  
ATOM   1285 HG11 VAL A 101     147.143 157.539 142.652  1.00 13.08           H  
ATOM   1286 HG12 VAL A 101     146.289 158.901 143.355  1.00 13.08           H  
ATOM   1287 HG13 VAL A 101     145.638 158.099 141.922  1.00 13.08           H  
ATOM   1288 HG21 VAL A 101     148.129 157.708 140.341  1.00 13.36           H  
ATOM   1289 HG22 VAL A 101     146.912 158.658 139.504  1.00 13.36           H  
ATOM   1290 HG23 VAL A 101     148.550 159.271 139.680  1.00 13.36           H  
ATOM   1291  N   TYR A 102     147.423 161.953 139.362  1.00 21.06           N  
ATOM   1292  CA  TYR A 102     148.264 162.801 138.513  1.00 17.44           C  
ATOM   1293  C   TYR A 102     147.929 164.300 138.666  1.00 18.41           C  
ATOM   1294  O   TYR A 102     147.648 164.982 137.681  1.00 29.74           O  
ATOM   1295  CB  TYR A 102     148.180 162.286 137.059  1.00 12.71           C  
ATOM   1296  CG  TYR A 102     148.582 160.827 136.910  1.00 14.52           C  
ATOM   1297  CD1 TYR A 102     149.931 160.442 137.059  1.00 15.32           C  
ATOM   1298  CD2 TYR A 102     147.605 159.843 136.654  1.00 16.09           C  
ATOM   1299  CE1 TYR A 102     150.295 159.084 136.966  1.00 18.02           C  
ATOM   1300  CE2 TYR A 102     147.966 158.487 136.565  1.00 18.12           C  
ATOM   1301  CZ  TYR A 102     149.313 158.105 136.723  1.00 21.28           C  
ATOM   1302  OH  TYR A 102     149.668 156.792 136.640  1.00 23.09           O  
ATOM   1303  H   TYR A 102     146.654 161.495 138.894  1.00 21.06           H  
ATOM   1304  HA  TYR A 102     149.300 162.687 138.838  1.00 17.44           H  
ATOM   1305  HB3 TYR A 102     148.827 162.880 136.412  1.00 12.71           H  
ATOM   1306  HB2 TYR A 102     147.167 162.415 136.674  1.00 12.71           H  
ATOM   1307  HD1 TYR A 102     150.688 161.188 137.254  1.00 15.32           H  
ATOM   1308  HD2 TYR A 102     146.576 160.126 136.517  1.00 16.09           H  
ATOM   1309  HE1 TYR A 102     151.329 158.793 137.086  1.00 18.02           H  
ATOM   1310  HE2 TYR A 102     147.204 157.750 136.369  1.00 18.12           H  
ATOM   1311  HH  TYR A 102     148.910 156.215 136.494  1.00 23.09           H  
ATOM   1312  N   SER A 103     147.995 164.773 139.920  1.00 17.38           N  
ATOM   1313  CA  SER A 103     147.893 166.165 140.346  1.00 17.73           C  
ATOM   1314  C   SER A 103     149.140 166.967 139.929  1.00 20.23           C  
ATOM   1315  O   SER A 103     150.252 166.441 139.994  1.00 25.36           O  
ATOM   1316  CB  SER A 103     147.681 166.160 141.877  1.00 18.57           C  
ATOM   1317  OG  SER A 103     147.777 167.442 142.466  1.00 19.86           O  
ATOM   1318  H   SER A 103     148.227 164.119 140.656  1.00 17.38           H  
ATOM   1319  HA  SER A 103     147.013 166.608 139.878  1.00 17.73           H  
ATOM   1320  HB3 SER A 103     148.404 165.505 142.361  1.00 18.57           H  
ATOM   1321  HB2 SER A 103     146.697 165.752 142.111  1.00 18.57           H  
ATOM   1322  HG  SER A 103     146.974 167.933 142.245  1.00 19.86           H  
ATOM   1323  N   THR A 104     148.928 168.236 139.546  1.00 18.07           N  
ATOM   1324  CA  THR A 104     149.995 169.200 139.263  1.00 19.23           C  
ATOM   1325  C   THR A 104     150.496 169.910 140.541  1.00 19.88           C  
ATOM   1326  O   THR A 104     151.618 170.417 140.526  1.00 23.02           O  
ATOM   1327  CB  THR A 104     149.529 170.289 138.255  1.00 21.72           C  
ATOM   1328  OG1 THR A 104     148.576 171.186 138.800  1.00 24.91           O  
ATOM   1329  CG2 THR A 104     148.999 169.713 136.934  1.00 20.91           C  
ATOM   1330  H   THR A 104     147.985 168.607 139.526  1.00 18.07           H  
ATOM   1331  HA  THR A 104     150.845 168.675 138.822  1.00 19.23           H  
ATOM   1332  HB  THR A 104     150.397 170.901 138.002  1.00 21.72           H  
ATOM   1333  HG1 THR A 104     148.285 171.788 138.111  1.00 24.91           H  
ATOM   1334 HG21 THR A 104     148.742 170.507 136.232  1.00 20.91           H  
ATOM   1335 HG22 THR A 104     149.750 169.085 136.455  1.00 20.91           H  
ATOM   1336 HG23 THR A 104     148.111 169.103 137.092  1.00 20.91           H  
ATOM   1337  N   GLU A 105     149.680 169.931 141.611  1.00 22.52           N  
ATOM   1338  CA  GLU A 105     149.989 170.626 142.861  1.00 25.48           C  
ATOM   1339  C   GLU A 105     150.743 169.765 143.889  1.00 22.02           C  
ATOM   1340  O   GLU A 105     151.548 170.321 144.636  1.00 24.09           O  
ATOM   1341  CB  GLU A 105     148.703 171.215 143.475  1.00 23.72           C  
ATOM   1342  CG  GLU A 105     148.065 172.322 142.604  1.00 24.64           C  
ATOM   1343  CD  GLU A 105     146.898 173.086 143.255  1.00 31.28           C  
ATOM   1344  OE1 GLU A 105     146.368 172.628 144.290  1.00 34.38           O  
ATOM   1345  OE2 GLU A 105     146.550 174.150 142.700  1.00 29.37           O1-
ATOM   1346  H   GLU A 105     148.775 169.483 141.555  1.00 22.52           H  
ATOM   1347  HA  GLU A 105     150.643 171.464 142.623  1.00 25.48           H  
ATOM   1348  HB3 GLU A 105     148.929 171.615 144.465  1.00 23.72           H  
ATOM   1349  HB2 GLU A 105     147.977 170.414 143.625  1.00 23.72           H  
ATOM   1350  HG3 GLU A 105     147.705 171.891 141.668  1.00 24.64           H  
ATOM   1351  HG2 GLU A 105     148.833 173.047 142.330  1.00 24.64           H  
ATOM   1352  N   ILE A 106     150.477 168.450 143.918  1.00 22.28           N  
ATOM   1353  CA  ILE A 106     151.066 167.504 144.870  1.00 20.68           C  
ATOM   1354  C   ILE A 106     151.381 166.163 144.194  1.00 13.92           C  
ATOM   1355  O   ILE A 106     150.747 165.808 143.201  1.00 22.74           O  
ATOM   1356  CB  ILE A 106     150.125 167.232 146.083  1.00 17.98           C  
ATOM   1357  CG1 ILE A 106     148.664 166.904 145.683  1.00 21.74           C  
ATOM   1358  CG2 ILE A 106     150.184 168.395 147.083  1.00 16.35           C  
ATOM   1359  CD1 ILE A 106     147.834 166.244 146.793  1.00 16.72           C  
ATOM   1360  H   ILE A 106     149.810 168.057 143.266  1.00 22.28           H  
ATOM   1361  HA  ILE A 106     152.018 167.899 145.233  1.00 20.68           H  
ATOM   1362  HB  ILE A 106     150.510 166.362 146.617  1.00 17.98           H  
ATOM   1363 HG13 ILE A 106     148.656 166.226 144.832  1.00 21.74           H  
ATOM   1364 HG12 ILE A 106     148.158 167.808 145.344  1.00 21.74           H  
ATOM   1365 HG21 ILE A 106     149.625 168.180 147.992  1.00 16.35           H  
ATOM   1366 HG22 ILE A 106     151.209 168.613 147.379  1.00 16.35           H  
ATOM   1367 HG23 ILE A 106     149.773 169.299 146.641  1.00 16.35           H  
ATOM   1368 HD11 ILE A 106     146.778 166.223 146.526  1.00 16.72           H  
ATOM   1369 HD12 ILE A 106     148.147 165.213 146.944  1.00 16.72           H  
ATOM   1370 HD13 ILE A 106     147.914 166.767 147.745  1.00 16.72           H  
ATOM   1371  N   LYS A 107     152.364 165.440 144.757  1.00 12.01           N  
ATOM   1372  CA  LYS A 107     152.789 164.111 144.313  1.00 16.31           C  
ATOM   1373  C   LYS A 107     151.676 163.051 144.418  1.00 16.65           C  
ATOM   1374  O   LYS A 107     150.735 163.201 145.198  1.00 16.98           O  
ATOM   1375  CB  LYS A 107     154.052 163.699 145.097  1.00 14.66           C  
ATOM   1376  CG  LYS A 107     153.840 163.474 146.606  1.00 16.01           C  
ATOM   1377  CD  LYS A 107     155.151 163.221 147.358  1.00 17.12           C  
ATOM   1378  CE  LYS A 107     154.943 163.193 148.881  1.00 15.68           C  
ATOM   1379  NZ  LYS A 107     156.225 163.174 149.604  1.00 21.09           N1+
ATOM   1380  H   LYS A 107     152.862 165.819 145.552  1.00 12.01           H  
ATOM   1381  HA  LYS A 107     153.062 164.201 143.259  1.00 16.31           H  
ATOM   1382  HB3 LYS A 107     154.810 164.466 144.944  1.00 14.66           H  
ATOM   1383  HB2 LYS A 107     154.464 162.786 144.666  1.00 14.66           H  
ATOM   1384  HG3 LYS A 107     153.177 162.626 146.766  1.00 16.01           H  
ATOM   1385  HG2 LYS A 107     153.339 164.341 147.036  1.00 16.01           H  
ATOM   1386  HD3 LYS A 107     155.882 163.982 147.083  1.00 17.12           H  
ATOM   1387  HD2 LYS A 107     155.570 162.269 147.027  1.00 17.12           H  
ATOM   1388  HE3 LYS A 107     154.351 162.325 149.170  1.00 15.68           H  
ATOM   1389  HE2 LYS A 107     154.390 164.075 149.205  1.00 15.68           H  
ATOM   1390  HZ1 LYS A 107     156.770 162.377 149.301  1.00 21.09           H  
ATOM   1391  HZ2 LYS A 107     156.729 164.024 149.395  1.00 21.09           H  
ATOM   1392  HZ3 LYS A 107     156.055 163.117 150.598  1.00 21.09           H  
ATOM   1393  N   LYS A 108     151.828 161.985 143.622  1.00 11.87           N  
ATOM   1394  CA  LYS A 108     150.867 160.891 143.477  1.00 16.43           C  
ATOM   1395  C   LYS A 108     150.632 160.090 144.771  1.00 10.90           C  
ATOM   1396  O   LYS A 108     149.496 159.693 145.028  1.00 15.82           O  
ATOM   1397  CB  LYS A 108     151.350 159.964 142.350  1.00 17.25           C  
ATOM   1398  CG  LYS A 108     151.456 160.639 140.967  1.00 17.41           C  
ATOM   1399  CD  LYS A 108     152.283 159.855 139.937  1.00 19.05           C  
ATOM   1400  CE  LYS A 108     153.760 159.691 140.339  1.00 17.22           C  
ATOM   1401  NZ  LYS A 108     154.603 159.299 139.199  1.00 20.86           N1+
ATOM   1402  H   LYS A 108     152.636 161.939 143.018  1.00 11.87           H  
ATOM   1403  HA  LYS A 108     149.910 161.327 143.194  1.00 16.43           H  
ATOM   1404  HB3 LYS A 108     150.663 159.129 142.263  1.00 17.25           H  
ATOM   1405  HB2 LYS A 108     152.312 159.541 142.642  1.00 17.25           H  
ATOM   1406  HG3 LYS A 108     151.870 161.644 141.051  1.00 17.41           H  
ATOM   1407  HG2 LYS A 108     150.453 160.769 140.564  1.00 17.41           H  
ATOM   1408  HD3 LYS A 108     152.213 160.376 138.981  1.00 19.05           H  
ATOM   1409  HD2 LYS A 108     151.831 158.874 139.780  1.00 19.05           H  
ATOM   1410  HE3 LYS A 108     153.866 158.936 141.119  1.00 17.22           H  
ATOM   1411  HE2 LYS A 108     154.155 160.626 140.738  1.00 17.22           H  
ATOM   1412  HZ1 LYS A 108     154.600 160.026 138.498  1.00 20.86           H  
ATOM   1413  HZ2 LYS A 108     155.547 159.139 139.527  1.00 20.86           H  
ATOM   1414  HZ3 LYS A 108     154.244 158.441 138.793  1.00 20.86           H  
ATOM   1415  N   THR A 109     151.697 159.907 145.572  1.00 15.47           N  
ATOM   1416  CA  THR A 109     151.649 159.251 146.880  1.00 17.05           C  
ATOM   1417  C   THR A 109     150.936 160.101 147.956  1.00 11.74           C  
ATOM   1418  O   THR A 109     150.389 159.516 148.889  1.00 16.64           O  
ATOM   1419  CB  THR A 109     153.069 158.877 147.389  1.00 12.99           C  
ATOM   1420  OG1 THR A 109     153.819 159.988 147.847  1.00 22.07           O  
ATOM   1421  CG2 THR A 109     153.904 158.087 146.369  1.00 11.69           C  
ATOM   1422  H   THR A 109     152.597 160.271 145.295  1.00 15.47           H  
ATOM   1423  HA  THR A 109     151.083 158.325 146.767  1.00 17.05           H  
ATOM   1424  HB  THR A 109     152.939 158.235 148.259  1.00 12.99           H  
ATOM   1425  HG1 THR A 109     153.399 160.328 148.641  1.00 22.07           H  
ATOM   1426 HG21 THR A 109     154.818 157.707 146.825  1.00 11.69           H  
ATOM   1427 HG22 THR A 109     153.348 157.231 145.986  1.00 11.69           H  
ATOM   1428 HG23 THR A 109     154.194 158.703 145.516  1.00 11.69           H  
ATOM   1429  N   GLU A 110     150.917 161.439 147.793  1.00 15.10           N  
ATOM   1430  CA  GLU A 110     150.153 162.352 148.641  1.00 18.60           C  
ATOM   1431  C   GLU A 110     148.650 162.293 148.334  1.00 14.50           C  
ATOM   1432  O   GLU A 110     147.872 162.234 149.281  1.00 15.90           O  
ATOM   1433  CB  GLU A 110     150.721 163.791 148.569  1.00 15.72           C  
ATOM   1434  CG  GLU A 110     149.940 164.862 149.377  1.00 16.64           C  
ATOM   1435  CD  GLU A 110     149.976 164.719 150.908  1.00 25.34           C  
ATOM   1436  OE1 GLU A 110     150.843 163.987 151.433  1.00 19.75           O  
ATOM   1437  OE2 GLU A 110     149.125 165.371 151.549  1.00 21.44           O1-
ATOM   1438  H   GLU A 110     151.369 161.851 146.989  1.00 15.10           H  
ATOM   1439  HA  GLU A 110     150.277 162.008 149.669  1.00 18.60           H  
ATOM   1440  HB3 GLU A 110     150.755 164.116 147.532  1.00 15.72           H  
ATOM   1441  HB2 GLU A 110     151.762 163.783 148.894  1.00 15.72           H  
ATOM   1442  HG3 GLU A 110     148.897 164.889 149.066  1.00 16.64           H  
ATOM   1443  HG2 GLU A 110     150.331 165.845 149.118  1.00 16.64           H  
ATOM   1444  N   VAL A 111     148.265 162.274 147.041  1.00 13.06           N  
ATOM   1445  CA  VAL A 111     146.862 162.156 146.617  1.00 21.39           C  
ATOM   1446  C   VAL A 111     146.227 160.830 147.084  1.00 15.51           C  
ATOM   1447  O   VAL A 111     145.093 160.848 147.559  1.00 16.64           O  
ATOM   1448  CB  VAL A 111     146.672 162.266 145.075  1.00 16.07           C  
ATOM   1449  CG1 VAL A 111     145.202 162.084 144.626  1.00 14.85           C  
ATOM   1450  CG2 VAL A 111     147.196 163.598 144.517  1.00 13.87           C  
ATOM   1451  H   VAL A 111     148.958 162.340 146.308  1.00 13.06           H  
ATOM   1452  HA  VAL A 111     146.312 162.975 147.088  1.00 21.39           H  
ATOM   1453  HB  VAL A 111     147.263 161.479 144.602  1.00 16.07           H  
ATOM   1454 HG11 VAL A 111     145.053 162.396 143.594  1.00 14.85           H  
ATOM   1455 HG12 VAL A 111     144.879 161.045 144.690  1.00 14.85           H  
ATOM   1456 HG13 VAL A 111     144.528 162.685 145.237  1.00 14.85           H  
ATOM   1457 HG21 VAL A 111     147.116 163.621 143.431  1.00 13.87           H  
ATOM   1458 HG22 VAL A 111     146.625 164.440 144.907  1.00 13.87           H  
ATOM   1459 HG23 VAL A 111     148.244 163.759 144.762  1.00 13.87           H  
ATOM   1460  N   LEU A 112     147.000 159.729 147.011  1.00  8.12           N  
ATOM   1461  CA  LEU A 112     146.666 158.437 147.610  1.00 16.56           C  
ATOM   1462  C   LEU A 112     146.449 158.567 149.127  1.00 10.22           C  
ATOM   1463  O   LEU A 112     145.353 158.258 149.584  1.00 10.10           O  
ATOM   1464  CB  LEU A 112     147.763 157.397 147.285  1.00 14.58           C  
ATOM   1465  CG  LEU A 112     147.735 156.878 145.829  1.00 19.86           C  
ATOM   1466  CD1 LEU A 112     149.083 156.244 145.426  1.00 17.48           C  
ATOM   1467  CD2 LEU A 112     146.537 155.937 145.564  1.00 18.88           C  
ATOM   1468  H   LEU A 112     147.917 159.798 146.590  1.00  8.12           H  
ATOM   1469  HA  LEU A 112     145.722 158.105 147.175  1.00 16.56           H  
ATOM   1470  HB3 LEU A 112     147.688 156.539 147.957  1.00 14.58           H  
ATOM   1471  HB2 LEU A 112     148.732 157.848 147.497  1.00 14.58           H  
ATOM   1472  HG  LEU A 112     147.605 157.747 145.184  1.00 19.86           H  
ATOM   1473 HD11 LEU A 112     149.000 155.193 145.149  1.00 17.48           H  
ATOM   1474 HD12 LEU A 112     149.505 156.772 144.572  1.00 17.48           H  
ATOM   1475 HD13 LEU A 112     149.825 156.303 146.219  1.00 17.48           H  
ATOM   1476 HD21 LEU A 112     145.923 156.314 144.747  1.00 18.88           H  
ATOM   1477 HD22 LEU A 112     146.842 154.927 145.289  1.00 18.88           H  
ATOM   1478 HD23 LEU A 112     145.889 155.839 146.436  1.00 18.88           H  
ATOM   1479  N   MET A 113     147.451 159.091 149.859  1.00 16.34           N  
ATOM   1480  CA  MET A 113     147.405 159.282 151.312  1.00 13.93           C  
ATOM   1481  C   MET A 113     146.223 160.135 151.810  1.00 16.04           C  
ATOM   1482  O   MET A 113     145.618 159.758 152.809  1.00 14.71           O  
ATOM   1483  CB  MET A 113     148.762 159.816 151.811  1.00 13.70           C  
ATOM   1484  CG  MET A 113     148.940 159.859 153.340  1.00 24.74           C  
ATOM   1485  SD  MET A 113     148.716 158.295 154.242  1.00 25.17           S  
ATOM   1486  CE  MET A 113     150.054 158.449 155.458  1.00 23.63           C  
ATOM   1487  H   MET A 113     148.313 159.360 149.404  1.00 16.34           H  
ATOM   1488  HA  MET A 113     147.274 158.283 151.728  1.00 13.93           H  
ATOM   1489  HB3 MET A 113     148.919 160.822 151.419  1.00 13.70           H  
ATOM   1490  HB2 MET A 113     149.564 159.218 151.385  1.00 13.70           H  
ATOM   1491  HG3 MET A 113     148.258 160.587 153.774  1.00 24.74           H  
ATOM   1492  HG2 MET A 113     149.946 160.223 153.548  1.00 24.74           H  
ATOM   1493  HE1 MET A 113     150.043 157.610 156.150  1.00 23.63           H  
ATOM   1494  HE2 MET A 113     151.023 158.469 154.960  1.00 23.63           H  
ATOM   1495  HE3 MET A 113     149.944 159.363 156.038  1.00 23.63           H  
ATOM   1496  N   GLU A 114     145.869 161.213 151.085  1.00 18.92           N  
ATOM   1497  CA  GLU A 114     144.676 162.025 151.343  1.00 12.92           C  
ATOM   1498  C   GLU A 114     143.365 161.218 151.271  1.00 11.95           C  
ATOM   1499  O   GLU A 114     142.567 161.323 152.197  1.00 14.94           O  
ATOM   1500  CB  GLU A 114     144.607 163.240 150.395  1.00 18.10           C  
ATOM   1501  CG  GLU A 114     145.644 164.356 150.662  1.00 21.38           C  
ATOM   1502  CD  GLU A 114     145.459 165.617 149.796  1.00 30.82           C  
ATOM   1503  OE1 GLU A 114     144.772 165.544 148.750  1.00 30.38           O  
ATOM   1504  OE2 GLU A 114     145.992 166.668 150.215  1.00 29.19           O1-
ATOM   1505  H   GLU A 114     146.428 161.480 150.284  1.00 18.92           H  
ATOM   1506  HA  GLU A 114     144.760 162.401 152.364  1.00 12.92           H  
ATOM   1507  HB3 GLU A 114     143.612 163.681 150.464  1.00 18.10           H  
ATOM   1508  HB2 GLU A 114     144.714 162.891 149.367  1.00 18.10           H  
ATOM   1509  HG3 GLU A 114     146.655 163.986 150.508  1.00 21.38           H  
ATOM   1510  HG2 GLU A 114     145.602 164.647 151.711  1.00 21.38           H  
ATOM   1511  N   ASN A 115     143.182 160.410 150.210  1.00 21.72           N  
ATOM   1512  CA  ASN A 115     142.008 159.544 150.008  1.00 19.57           C  
ATOM   1513  C   ASN A 115     141.926 158.371 151.005  1.00 14.50           C  
ATOM   1514  O   ASN A 115     140.814 157.998 151.380  1.00 16.15           O  
ATOM   1515  CB  ASN A 115     141.989 159.041 148.549  1.00 15.81           C  
ATOM   1516  CG  ASN A 115     141.466 160.083 147.557  1.00 21.47           C  
ATOM   1517  OD1 ASN A 115     140.278 160.393 147.556  1.00 23.99           O  
ATOM   1518  ND2 ASN A 115     142.333 160.622 146.700  1.00 27.34           N  
ATOM   1519  H   ASN A 115     143.897 160.362 149.497  1.00 21.72           H  
ATOM   1520  HA  ASN A 115     141.152 160.202 150.164  1.00 19.57           H  
ATOM   1521  HB3 ASN A 115     141.296 158.205 148.471  1.00 15.81           H  
ATOM   1522  HB2 ASN A 115     142.962 158.655 148.243  1.00 15.81           H  
ATOM   1523 HD22 ASN A 115     142.012 161.282 146.007  1.00 27.34           H  
ATOM   1524 HD21 ASN A 115     143.315 160.381 146.743  1.00 27.34           H  
ATOM   1525  N   PHE A 116     143.079 157.839 151.449  1.00 13.74           N  
ATOM   1526  CA  PHE A 116     143.179 156.864 152.541  1.00 13.76           C  
ATOM   1527  C   PHE A 116     142.740 157.439 153.909  1.00  9.69           C  
ATOM   1528  O   PHE A 116     142.097 156.723 154.675  1.00 12.05           O  
ATOM   1529  CB  PHE A 116     144.608 156.264 152.588  1.00  6.31           C  
ATOM   1530  CG  PHE A 116     144.852 154.995 151.773  1.00 12.64           C  
ATOM   1531  CD1 PHE A 116     145.071 155.042 150.381  1.00 16.93           C  
ATOM   1532  CD2 PHE A 116     144.747 153.726 152.378  1.00 20.70           C  
ATOM   1533  CE1 PHE A 116     145.240 153.874 149.652  1.00 15.65           C  
ATOM   1534  CE2 PHE A 116     144.935 152.566 151.644  1.00 16.10           C  
ATOM   1535  CZ  PHE A 116     145.181 152.639 150.282  1.00 16.26           C  
ATOM   1536  H   PHE A 116     143.954 158.175 151.068  1.00 13.74           H  
ATOM   1537  HA  PHE A 116     142.485 156.050 152.322  1.00 13.76           H  
ATOM   1538  HB3 PHE A 116     144.880 156.046 153.619  1.00  6.31           H  
ATOM   1539  HB2 PHE A 116     145.330 157.014 152.265  1.00  6.31           H  
ATOM   1540  HD1 PHE A 116     145.095 155.977 149.858  1.00 16.93           H  
ATOM   1541  HD2 PHE A 116     144.538 153.641 153.424  1.00 20.70           H  
ATOM   1542  HE1 PHE A 116     145.396 153.933 148.586  1.00 15.65           H  
ATOM   1543  HE2 PHE A 116     144.875 151.607 152.136  1.00 16.10           H  
ATOM   1544  HZ  PHE A 116     145.305 151.731 149.711  1.00 16.26           H  
ATOM   1545  N   ARG A 117     143.059 158.721 154.175  1.00 19.33           N  
ATOM   1546  CA  ARG A 117     142.679 159.451 155.393  1.00 13.60           C  
ATOM   1547  C   ARG A 117     141.227 159.977 155.364  1.00 15.25           C  
ATOM   1548  O   ARG A 117     140.629 160.090 156.434  1.00 13.78           O  
ATOM   1549  CB  ARG A 117     143.686 160.596 155.650  1.00 13.05           C  
ATOM   1550  CG  ARG A 117     145.133 160.120 155.910  1.00 15.53           C  
ATOM   1551  CD  ARG A 117     145.424 159.621 157.333  1.00 17.30           C  
ATOM   1552  NE  ARG A 117     145.512 160.701 158.333  1.00 19.09           N  
ATOM   1553  CZ  ARG A 117     145.687 160.543 159.658  1.00 17.67           C  
ATOM   1554  NH1 ARG A 117     145.758 159.332 160.219  1.00 15.67           N  
ATOM   1555  NH2 ARG A 117     145.797 161.613 160.449  1.00 23.36           N1+
ATOM   1556  H   ARG A 117     143.597 159.245 153.498  1.00 19.33           H  
ATOM   1557  HA  ARG A 117     142.736 158.759 156.236  1.00 13.60           H  
ATOM   1558  HB3 ARG A 117     143.355 161.203 156.492  1.00 13.05           H  
ATOM   1559  HB2 ARG A 117     143.690 161.264 154.788  1.00 13.05           H  
ATOM   1560  HG3 ARG A 117     145.764 160.989 155.720  1.00 15.53           H  
ATOM   1561  HG2 ARG A 117     145.469 159.365 155.204  1.00 15.53           H  
ATOM   1562  HD3 ARG A 117     146.297 158.970 157.348  1.00 17.30           H  
ATOM   1563  HD2 ARG A 117     144.577 159.018 157.658  1.00 17.30           H  
ATOM   1564  HE  ARG A 117     145.445 161.648 157.974  1.00 19.09           H  
ATOM   1565 HH12 ARG A 117     145.880 159.231 161.220  1.00 15.67           H  
ATOM   1566 HH11 ARG A 117     145.693 158.507 159.643  1.00 15.67           H  
ATOM   1567 HH22 ARG A 117     145.949 161.504 161.442  1.00 23.36           H  
ATOM   1568 HH21 ARG A 117     145.750 162.549 160.055  1.00 23.36           H  
ATOM   1569  N   ARG A 118     140.666 160.247 154.168  1.00 19.75           N  
ATOM   1570  CA  ARG A 118     139.240 160.552 153.962  1.00 17.45           C  
ATOM   1571  C   ARG A 118     138.335 159.352 154.299  1.00 14.66           C  
ATOM   1572  O   ARG A 118     137.220 159.550 154.778  1.00 20.23           O  
ATOM   1573  CB  ARG A 118     138.981 160.972 152.497  1.00 15.17           C  
ATOM   1574  CG  ARG A 118     139.442 162.391 152.128  1.00 17.91           C  
ATOM   1575  CD  ARG A 118     139.188 162.712 150.644  1.00 19.91           C  
ATOM   1576  NE  ARG A 118     139.712 164.035 150.261  1.00 24.46           N  
ATOM   1577  CZ  ARG A 118     140.705 164.348 149.409  1.00 20.90           C  
ATOM   1578  NH1 ARG A 118     141.412 163.417 148.756  1.00 23.65           N  
ATOM   1579  NH2 ARG A 118     140.992 165.638 149.201  1.00 25.14           N1+
ATOM   1580  H   ARG A 118     141.230 160.178 153.332  1.00 19.75           H  
ATOM   1581  HA  ARG A 118     138.958 161.377 154.616  1.00 17.45           H  
ATOM   1582  HB3 ARG A 118     137.909 160.928 152.292  1.00 15.17           H  
ATOM   1583  HB2 ARG A 118     139.435 160.245 151.824  1.00 15.17           H  
ATOM   1584  HG3 ARG A 118     140.465 162.611 152.420  1.00 17.91           H  
ATOM   1585  HG2 ARG A 118     138.819 163.061 152.725  1.00 17.91           H  
ATOM   1586  HD3 ARG A 118     138.112 162.827 150.515  1.00 19.91           H  
ATOM   1587  HD2 ARG A 118     139.473 161.897 149.979  1.00 19.91           H  
ATOM   1588  HE  ARG A 118     139.209 164.807 150.686  1.00 24.46           H  
ATOM   1589 HH12 ARG A 118     142.170 163.681 148.144  1.00 23.65           H  
ATOM   1590 HH11 ARG A 118     141.173 162.441 148.862  1.00 23.65           H  
ATOM   1591 HH22 ARG A 118     141.765 165.906 148.609  1.00 25.14           H  
ATOM   1592 HH21 ARG A 118     140.434 166.349 149.658  1.00 25.14           H  
ATOM   1593  N   ALA A 119     138.835 158.134 154.042  1.00 18.31           N  
ATOM   1594  CA  ALA A 119     138.128 156.874 154.250  1.00 11.40           C  
ATOM   1595  C   ALA A 119     138.064 156.386 155.711  1.00 13.96           C  
ATOM   1596  O   ALA A 119     137.374 155.397 155.951  1.00 19.83           O  
ATOM   1597  CB  ALA A 119     138.745 155.833 153.312  1.00  8.65           C  
ATOM   1598  H   ALA A 119     139.761 158.058 153.644  1.00 18.31           H  
ATOM   1599  HA  ALA A 119     137.089 157.008 153.939  1.00 11.40           H  
ATOM   1600  HB1 ALA A 119     138.512 154.809 153.606  1.00  8.65           H  
ATOM   1601  HB2 ALA A 119     138.372 155.974 152.300  1.00  8.65           H  
ATOM   1602  HB3 ALA A 119     139.827 155.939 153.265  1.00  8.65           H  
ATOM   1603  N   ILE A 120     138.719 157.080 156.661  1.00 15.07           N  
ATOM   1604  CA  ILE A 120     138.509 156.871 158.097  1.00 15.68           C  
ATOM   1605  C   ILE A 120     137.757 158.091 158.650  1.00 16.26           C  
ATOM   1606  O   ILE A 120     138.251 159.214 158.549  1.00 19.24           O  
ATOM   1607  CB  ILE A 120     139.828 156.707 158.909  1.00 17.70           C  
ATOM   1608  CG1 ILE A 120     140.726 155.574 158.370  1.00 17.27           C  
ATOM   1609  CG2 ILE A 120     139.564 156.510 160.422  1.00 12.68           C  
ATOM   1610  CD1 ILE A 120     140.149 154.162 158.535  1.00 19.40           C  
ATOM   1611  H   ILE A 120     139.264 157.891 156.403  1.00 15.07           H  
ATOM   1612  HA  ILE A 120     137.897 155.985 158.275  1.00 15.68           H  
ATOM   1613  HB  ILE A 120     140.413 157.622 158.801  1.00 17.70           H  
ATOM   1614 HG13 ILE A 120     141.694 155.615 158.872  1.00 17.27           H  
ATOM   1615 HG12 ILE A 120     140.943 155.752 157.316  1.00 17.27           H  
ATOM   1616 HG21 ILE A 120     140.456 156.168 160.946  1.00 12.68           H  
ATOM   1617 HG22 ILE A 120     139.241 157.433 160.903  1.00 12.68           H  
ATOM   1618 HG23 ILE A 120     138.789 155.763 160.600  1.00 12.68           H  
ATOM   1619 HD11 ILE A 120     140.878 153.419 158.223  1.00 19.40           H  
ATOM   1620 HD12 ILE A 120     139.902 153.942 159.572  1.00 19.40           H  
ATOM   1621 HD13 ILE A 120     139.253 154.021 157.932  1.00 19.40           H  
ATOM   1622  N   GLY A 121     136.578 157.822 159.229  1.00 15.09           N  
ATOM   1623  CA  GLY A 121     135.687 158.812 159.823  1.00 16.79           C  
ATOM   1624  C   GLY A 121     135.890 158.868 161.337  1.00 19.49           C  
ATOM   1625  O   GLY A 121     136.590 158.044 161.928  1.00 22.51           O  
ATOM   1626  H   GLY A 121     136.263 156.862 159.276  1.00 15.09           H  
ATOM   1627  HA3 GLY A 121     134.655 158.523 159.631  1.00 16.79           H  
ATOM   1628  HA2 GLY A 121     135.825 159.797 159.379  1.00 16.79           H  
ATOM   1629  N   LEU A 122     135.233 159.855 161.957  1.00 20.96           N  
ATOM   1630  CA  LEU A 122     135.328 160.174 163.373  1.00 25.44           C  
ATOM   1631  C   LEU A 122     134.108 161.028 163.750  1.00 24.14           C  
ATOM   1632  O   LEU A 122     134.048 162.198 163.370  1.00 27.05           O  
ATOM   1633  CB  LEU A 122     136.673 160.896 163.647  1.00 23.24           C  
ATOM   1634  CG  LEU A 122     136.959 161.183 165.134  1.00 30.35           C  
ATOM   1635  CD1 LEU A 122     137.172 159.884 165.929  1.00 29.21           C  
ATOM   1636  CD2 LEU A 122     138.160 162.126 165.276  1.00 29.67           C  
ATOM   1637  H   LEU A 122     134.698 160.513 161.407  1.00 20.96           H  
ATOM   1638  HA  LEU A 122     135.296 159.242 163.938  1.00 25.44           H  
ATOM   1639  HB3 LEU A 122     136.689 161.837 163.095  1.00 23.24           H  
ATOM   1640  HB2 LEU A 122     137.502 160.314 163.242  1.00 23.24           H  
ATOM   1641  HG  LEU A 122     136.106 161.701 165.571  1.00 30.35           H  
ATOM   1642 HD11 LEU A 122     137.906 159.997 166.722  1.00 29.21           H  
ATOM   1643 HD12 LEU A 122     136.243 159.580 166.405  1.00 29.21           H  
ATOM   1644 HD13 LEU A 122     137.505 159.067 165.291  1.00 29.21           H  
ATOM   1645 HD21 LEU A 122     138.399 162.314 166.324  1.00 29.67           H  
ATOM   1646 HD22 LEU A 122     139.044 161.708 164.795  1.00 29.67           H  
ATOM   1647 HD23 LEU A 122     137.960 163.089 164.808  1.00 29.67           H  
ATOM   1648  N   ARG A 123     133.166 160.432 164.498  1.00 29.74           N  
ATOM   1649  CA  ARG A 123     132.025 161.136 165.083  1.00 30.49           C  
ATOM   1650  C   ARG A 123     132.440 161.712 166.444  1.00 30.53           C  
ATOM   1651  O   ARG A 123     132.704 160.941 167.365  1.00 34.65           O  
ATOM   1652  CB  ARG A 123     130.808 160.188 165.173  1.00 30.90           C  
ATOM   1653  CG  ARG A 123     129.598 160.783 165.932  1.00 34.45           C  
ATOM   1654  CD  ARG A 123     128.281 160.005 165.747  1.00 36.75           C  
ATOM   1655  NE  ARG A 123     127.691 160.220 164.414  1.00 38.96           N  
ATOM   1656  CZ  ARG A 123     126.549 159.715 163.915  1.00 37.13           C  
ATOM   1657  NH1 ARG A 123     125.767 158.883 164.619  1.00 37.75           N  
ATOM   1658  NH2 ARG A 123     126.193 160.056 162.670  1.00 37.69           N1+
ATOM   1659  H   ARG A 123     133.300 159.475 164.799  1.00 29.74           H  
ATOM   1660  HA  ARG A 123     131.732 161.958 164.429  1.00 30.49           H  
ATOM   1661  HB3 ARG A 123     131.101 159.261 165.670  1.00 30.90           H  
ATOM   1662  HB2 ARG A 123     130.518 159.907 164.161  1.00 30.90           H  
ATOM   1663  HG3 ARG A 123     129.457 161.787 165.527  1.00 34.45           H  
ATOM   1664  HG2 ARG A 123     129.796 160.928 166.994  1.00 34.45           H  
ATOM   1665  HD3 ARG A 123     127.582 160.187 166.563  1.00 36.75           H  
ATOM   1666  HD2 ARG A 123     128.514 158.941 165.772  1.00 36.75           H  
ATOM   1667  HE  ARG A 123     128.208 160.864 163.820  1.00 38.96           H  
ATOM   1668 HH12 ARG A 123     124.908 158.525 164.226  1.00 37.75           H  
ATOM   1669 HH11 ARG A 123     126.016 158.640 165.567  1.00 37.75           H  
ATOM   1670 HH22 ARG A 123     125.336 159.714 162.262  1.00 37.69           H  
ATOM   1671 HH21 ARG A 123     126.782 160.679 162.126  1.00 37.69           H  
ATOM   1672  N   ILE A 124     132.483 163.050 166.532  1.00 33.91           N  
ATOM   1673  CA  ILE A 124     132.873 163.807 167.721  1.00 36.76           C  
ATOM   1674  C   ILE A 124     131.613 164.419 168.368  1.00 35.55           C  
ATOM   1675  O   ILE A 124     130.746 164.923 167.656  1.00 35.64           O  
ATOM   1676  CB  ILE A 124     133.865 164.953 167.344  1.00 34.82           C  
ATOM   1677  CG1 ILE A 124     135.169 164.385 166.734  1.00 33.74           C  
ATOM   1678  CG2 ILE A 124     134.207 165.913 168.508  1.00 35.67           C  
ATOM   1679  CD1 ILE A 124     136.093 165.451 166.127  1.00 35.14           C  
ATOM   1680  H   ILE A 124     132.222 163.605 165.726  1.00 33.91           H  
ATOM   1681  HA  ILE A 124     133.363 163.154 168.444  1.00 36.76           H  
ATOM   1682  HB  ILE A 124     133.391 165.549 166.566  1.00 34.82           H  
ATOM   1683 HG13 ILE A 124     134.935 163.671 165.945  1.00 33.74           H  
ATOM   1684 HG12 ILE A 124     135.715 163.825 167.493  1.00 33.74           H  
ATOM   1685 HG21 ILE A 124     134.913 166.683 168.202  1.00 35.67           H  
ATOM   1686 HG22 ILE A 124     133.335 166.449 168.878  1.00 35.67           H  
ATOM   1687 HG23 ILE A 124     134.652 165.372 169.342  1.00 35.67           H  
ATOM   1688 HD11 ILE A 124     136.756 165.011 165.385  1.00 35.14           H  
ATOM   1689 HD12 ILE A 124     135.526 166.242 165.634  1.00 35.14           H  
ATOM   1690 HD13 ILE A 124     136.722 165.910 166.890  1.00 35.14           H  
ATOM   1691  N   LYS A 125     131.563 164.395 169.713  1.00 38.46           N  
ATOM   1692  CA  LYS A 125     130.512 164.957 170.575  1.00 37.69           C  
ATOM   1693  C   LYS A 125     130.786 166.451 170.680  1.00 37.35           C  
ATOM   1694  O   LYS A 125     130.427 167.139 171.634  1.00 39.31           O  
ATOM   1695  CB  LYS A 125     130.546 164.269 171.970  1.00 36.82           C  
ATOM   1696  CG  LYS A 125     130.055 162.809 172.004  1.00 40.11           C  
ATOM   1697  CD  LYS A 125     128.533 162.671 171.806  1.00 40.57           C  
ATOM   1698  CE  LYS A 125     127.998 161.237 171.974  1.00 39.80           C  
ATOM   1699  NZ  LYS A 125     128.051 160.774 173.375  1.00 40.23           N1+
ATOM   1700  H   LYS A 125     132.311 163.926 170.210  1.00 38.46           H  
ATOM   1701  HA  LYS A 125     129.532 164.818 170.115  1.00 37.69           H  
ATOM   1702  HXT LYS A 125     131.309 166.900 169.835  1.00 37.35           H  
ATOM   1703  HB3 LYS A 125     129.945 164.829 172.689  1.00 36.82           H  
ATOM   1704  HB2 LYS A 125     131.562 164.303 172.366  1.00 36.82           H  
ATOM   1705  HG3 LYS A 125     130.348 162.376 172.961  1.00 40.11           H  
ATOM   1706  HG2 LYS A 125     130.573 162.225 171.242  1.00 40.11           H  
ATOM   1707  HD3 LYS A 125     128.281 163.011 170.803  1.00 40.57           H  
ATOM   1708  HD2 LYS A 125     128.007 163.347 172.483  1.00 40.57           H  
ATOM   1709  HE3 LYS A 125     128.554 160.545 171.341  1.00 39.80           H  
ATOM   1710  HE2 LYS A 125     126.958 161.196 171.650  1.00 39.80           H  
ATOM   1711  HZ1 LYS A 125     127.502 161.391 173.956  1.00 40.23           H  
ATOM   1712  HZ2 LYS A 125     127.679 159.836 173.436  1.00 40.23           H  
ATOM   1713  HZ3 LYS A 125     129.009 160.775 173.695  1.00 40.23           H  
ATOM   1714  N   ILE A 235     127.066 166.732 167.878  1.00 37.32           N  
ATOM   1715  CA  ILE A 235     127.408 165.645 166.942  1.00 38.94           C  
ATOM   1716  C   ILE A 235     127.904 166.307 165.632  1.00 39.43           C  
ATOM   1717  O   ILE A 235     127.137 166.996 164.954  1.00 42.69           O  
ATOM   1718  CB  ILE A 235     126.218 164.674 166.628  1.00 42.65           C  
ATOM   1719  CG1 ILE A 235     125.696 163.943 167.889  1.00 42.03           C  
ATOM   1720  CG2 ILE A 235     126.479 163.654 165.491  1.00 40.64           C  
ATOM   1721  CD1 ILE A 235     126.607 162.823 168.417  1.00 40.38           C  
ATOM   1722  H1  ILE A 235     126.688 166.354 168.736  1.00 37.32           H  
ATOM   1723  H2  ILE A 235     127.895 167.245 168.146  1.00 37.32           H  
ATOM   1724  HA  ILE A 235     128.215 165.052 167.371  1.00 38.94           H  
ATOM   1725  HB  ILE A 235     125.384 165.292 166.286  1.00 42.65           H  
ATOM   1726 HG13 ILE A 235     124.722 163.510 167.660  1.00 42.03           H  
ATOM   1727 HG12 ILE A 235     125.506 164.659 168.689  1.00 42.03           H  
ATOM   1728 HG21 ILE A 235     125.636 162.972 165.373  1.00 40.64           H  
ATOM   1729 HG22 ILE A 235     126.627 164.140 164.526  1.00 40.64           H  
ATOM   1730 HG23 ILE A 235     127.365 163.055 165.695  1.00 40.64           H  
ATOM   1731 HD11 ILE A 235     126.352 162.581 169.448  1.00 40.38           H  
ATOM   1732 HD12 ILE A 235     126.484 161.913 167.831  1.00 40.38           H  
ATOM   1733 HD13 ILE A 235     127.661 163.098 168.390  1.00 40.38           H  
ATOM   1734  N   GLN A 236     129.176 166.047 165.292  1.00 41.49           N  
ATOM   1735  CA  GLN A 236     129.794 166.409 164.020  1.00 39.08           C  
ATOM   1736  C   GLN A 236     130.563 165.186 163.499  1.00 35.26           C  
ATOM   1737  O   GLN A 236     131.232 164.510 164.282  1.00 35.07           O  
ATOM   1738  CB  GLN A 236     130.697 167.655 164.205  1.00 37.96           C  
ATOM   1739  CG  GLN A 236     131.969 167.439 165.054  1.00 39.70           C  
ATOM   1740  CD  GLN A 236     132.789 168.716 165.223  1.00 42.42           C  
ATOM   1741  OE1 GLN A 236     132.645 169.425 166.216  1.00 44.07           O  
ATOM   1742  NE2 GLN A 236     133.663 169.008 164.257  1.00 38.97           N  
ATOM   1743  H   GLN A 236     129.749 165.486 165.910  1.00 41.49           H  
ATOM   1744  HA  GLN A 236     129.020 166.651 163.289  1.00 39.08           H  
ATOM   1745  HB3 GLN A 236     130.102 168.459 164.640  1.00 37.96           H  
ATOM   1746  HB2 GLN A 236     130.993 168.012 163.217  1.00 37.96           H  
ATOM   1747  HG3 GLN A 236     132.619 166.687 164.605  1.00 39.70           H  
ATOM   1748  HG2 GLN A 236     131.695 167.072 166.043  1.00 39.70           H  
ATOM   1749 HE22 GLN A 236     134.232 169.838 164.330  1.00 38.97           H  
ATOM   1750 HE21 GLN A 236     133.759 168.407 163.452  1.00 38.97           H  
ATOM   1751  N   ASP A 237     130.471 164.946 162.182  1.00 31.78           N  
ATOM   1752  CA  ASP A 237     131.231 163.912 161.479  1.00 27.87           C  
ATOM   1753  C   ASP A 237     132.354 164.600 160.697  1.00 29.36           C  
ATOM   1754  O   ASP A 237     132.075 165.438 159.840  1.00 30.33           O  
ATOM   1755  CB  ASP A 237     130.366 163.034 160.533  1.00 32.55           C  
ATOM   1756  CG  ASP A 237     129.229 162.226 161.190  1.00 36.70           C  
ATOM   1757  OD1 ASP A 237     129.220 162.083 162.433  1.00 40.03           O  
ATOM   1758  OD2 ASP A 237     128.417 161.664 160.423  1.00 37.23           O1-
ATOM   1759  H   ASP A 237     129.903 165.545 161.601  1.00 31.78           H  
ATOM   1760  HA  ASP A 237     131.698 163.236 162.199  1.00 27.87           H  
ATOM   1761  HB3 ASP A 237     131.010 162.328 160.006  1.00 32.55           H  
ATOM   1762  HB2 ASP A 237     129.909 163.670 159.772  1.00 32.55           H  
ATOM   1763  N   VAL A 238     133.598 164.218 161.016  1.00 28.01           N  
ATOM   1764  CA  VAL A 238     134.810 164.647 160.322  1.00 26.10           C  
ATOM   1765  C   VAL A 238     135.643 163.405 159.975  1.00 21.49           C  
ATOM   1766  O   VAL A 238     135.559 162.396 160.672  1.00 26.82           O  
ATOM   1767  CB  VAL A 238     135.682 165.598 161.198  1.00 24.59           C  
ATOM   1768  CG1 VAL A 238     134.937 166.898 161.544  1.00 30.18           C  
ATOM   1769  CG2 VAL A 238     136.294 164.969 162.469  1.00 22.87           C  
ATOM   1770  H   VAL A 238     133.738 163.523 161.738  1.00 28.01           H  
ATOM   1771  HA  VAL A 238     134.555 165.152 159.389  1.00 26.10           H  
ATOM   1772  HB  VAL A 238     136.527 165.906 160.581  1.00 24.59           H  
ATOM   1773 HG11 VAL A 238     135.593 167.603 162.056  1.00 30.18           H  
ATOM   1774 HG12 VAL A 238     134.568 167.390 160.643  1.00 30.18           H  
ATOM   1775 HG13 VAL A 238     134.084 166.709 162.195  1.00 30.18           H  
ATOM   1776 HG21 VAL A 238     136.837 165.717 163.046  1.00 22.87           H  
ATOM   1777 HG22 VAL A 238     135.525 164.548 163.116  1.00 22.87           H  
ATOM   1778 HG23 VAL A 238     137.011 164.180 162.237  1.00 22.87           H  
ATOM   1779  N   THR A 239     136.452 163.510 158.916  1.00 18.74           N  
ATOM   1780  CA  THR A 239     137.448 162.505 158.550  1.00 18.56           C  
ATOM   1781  C   THR A 239     138.824 162.895 159.124  1.00 14.82           C  
ATOM   1782  O   THR A 239     139.012 164.039 159.545  1.00 22.44           O  
ATOM   1783  CB  THR A 239     137.553 162.345 157.007  1.00 20.86           C  
ATOM   1784  OG1 THR A 239     138.274 163.380 156.366  1.00 19.97           O  
ATOM   1785  CG2 THR A 239     136.192 162.172 156.312  1.00 19.53           C  
ATOM   1786  H   THR A 239     136.454 164.364 158.370  1.00 18.74           H  
ATOM   1787  HA  THR A 239     137.179 161.539 158.974  1.00 18.56           H  
ATOM   1788  HB  THR A 239     138.118 161.432 156.818  1.00 20.86           H  
ATOM   1789  HG1 THR A 239     137.681 164.126 156.220  1.00 19.97           H  
ATOM   1790 HG21 THR A 239     136.317 162.025 155.239  1.00 19.53           H  
ATOM   1791 HG22 THR A 239     135.661 161.305 156.705  1.00 19.53           H  
ATOM   1792 HG23 THR A 239     135.553 163.045 156.443  1.00 19.53           H  
ATOM   1793  N   LEU A 240     139.776 161.945 159.112  1.00 14.85           N  
ATOM   1794  CA  LEU A 240     141.167 162.214 159.491  1.00 18.11           C  
ATOM   1795  C   LEU A 240     141.867 163.196 158.533  1.00 18.28           C  
ATOM   1796  O   LEU A 240     142.708 163.956 159.004  1.00 22.98           O  
ATOM   1797  CB  LEU A 240     141.972 160.903 159.628  1.00 16.57           C  
ATOM   1798  CG  LEU A 240     141.554 159.990 160.802  1.00 20.54           C  
ATOM   1799  CD1 LEU A 240     142.426 158.721 160.837  1.00 19.66           C  
ATOM   1800  CD2 LEU A 240     141.579 160.708 162.167  1.00 17.37           C  
ATOM   1801  H   LEU A 240     139.567 161.018 158.764  1.00 14.85           H  
ATOM   1802  HA  LEU A 240     141.145 162.714 160.460  1.00 18.11           H  
ATOM   1803  HB3 LEU A 240     143.023 161.154 159.765  1.00 16.57           H  
ATOM   1804  HB2 LEU A 240     141.923 160.344 158.693  1.00 16.57           H  
ATOM   1805  HG  LEU A 240     140.529 159.667 160.616  1.00 20.54           H  
ATOM   1806 HD11 LEU A 240     141.848 157.860 161.161  1.00 19.66           H  
ATOM   1807 HD12 LEU A 240     142.847 158.483 159.859  1.00 19.66           H  
ATOM   1808 HD13 LEU A 240     143.257 158.819 161.536  1.00 19.66           H  
ATOM   1809 HD21 LEU A 240     141.952 160.065 162.965  1.00 17.37           H  
ATOM   1810 HD22 LEU A 240     142.214 161.594 162.153  1.00 17.37           H  
ATOM   1811 HD23 LEU A 240     140.576 161.023 162.457  1.00 17.37           H  
ATOM   1812  N   HIS A 241     141.471 163.216 157.245  1.00 16.61           N  
ATOM   1813  CA  HIS A 241     141.921 164.202 156.259  1.00 17.47           C  
ATOM   1814  C   HIS A 241     141.456 165.637 156.574  1.00 20.84           C  
ATOM   1815  O   HIS A 241     142.241 166.564 156.379  1.00 21.19           O  
ATOM   1816  CB  HIS A 241     141.501 163.773 154.840  1.00 14.58           C  
ATOM   1817  CG  HIS A 241     141.895 164.756 153.766  1.00 19.09           C  
ATOM   1818  ND1 HIS A 241     140.995 165.673 153.214  1.00 19.19           N  
ATOM   1819  CD2 HIS A 241     143.140 164.966 153.217  1.00 19.46           C  
ATOM   1820  CE1 HIS A 241     141.726 166.405 152.385  1.00 21.64           C  
ATOM   1821  NE2 HIS A 241     143.003 166.024 152.336  1.00 22.11           N  
ATOM   1822  H   HIS A 241     140.759 162.568 156.936  1.00 16.61           H  
ATOM   1823  HA  HIS A 241     143.011 164.209 156.282  1.00 17.47           H  
ATOM   1824  HB3 HIS A 241     140.423 163.620 154.792  1.00 14.58           H  
ATOM   1825  HB2 HIS A 241     141.955 162.815 154.593  1.00 14.58           H  
ATOM   1826  HD2 HIS A 241     144.085 164.479 153.402  1.00 19.46           H  
ATOM   1827  HE1 HIS A 241     141.326 167.225 151.806  1.00 21.64           H  
ATOM   1828  HE2 HIS A 241     143.734 166.438 151.774  1.00 22.11           H  
ATOM   1829  N   ASP A 242     140.217 165.792 157.075  1.00 18.99           N  
ATOM   1830  CA  ASP A 242     139.644 167.076 157.508  1.00 19.88           C  
ATOM   1831  C   ASP A 242     140.424 167.696 158.678  1.00 22.20           C  
ATOM   1832  O   ASP A 242     140.608 168.912 158.696  1.00 27.15           O  
ATOM   1833  CB  ASP A 242     138.138 167.001 157.869  1.00 19.03           C  
ATOM   1834  CG  ASP A 242     137.202 166.447 156.782  1.00 25.72           C  
ATOM   1835  OD1 ASP A 242     137.547 166.528 155.582  1.00 32.35           O  
ATOM   1836  OD2 ASP A 242     136.086 166.034 157.165  1.00 23.42           O1-
ATOM   1837  H   ASP A 242     139.624 164.981 157.185  1.00 18.99           H  
ATOM   1838  HA  ASP A 242     139.739 167.762 156.666  1.00 19.88           H  
ATOM   1839  HB3 ASP A 242     137.776 167.997 158.126  1.00 19.03           H  
ATOM   1840  HB2 ASP A 242     138.016 166.384 158.760  1.00 19.03           H  
ATOM   1841  N   LEU A 243     140.905 166.843 159.599  1.00 17.95           N  
ATOM   1842  CA  LEU A 243     141.781 167.219 160.706  1.00 17.88           C  
ATOM   1843  C   LEU A 243     143.201 167.582 160.225  1.00 20.10           C  
ATOM   1844  O   LEU A 243     143.785 168.511 160.779  1.00 22.62           O  
ATOM   1845  CB  LEU A 243     141.812 166.079 161.750  1.00 21.65           C  
ATOM   1846  CG  LEU A 243     140.441 165.752 162.391  1.00 23.59           C  
ATOM   1847  CD1 LEU A 243     140.507 164.448 163.214  1.00 22.65           C  
ATOM   1848  CD2 LEU A 243     139.869 166.935 163.202  1.00 20.30           C  
ATOM   1849  H   LEU A 243     140.700 165.857 159.507  1.00 17.95           H  
ATOM   1850  HA  LEU A 243     141.365 168.111 161.176  1.00 17.88           H  
ATOM   1851  HB3 LEU A 243     142.519 166.323 162.543  1.00 21.65           H  
ATOM   1852  HB2 LEU A 243     142.204 165.181 161.272  1.00 21.65           H  
ATOM   1853  HG  LEU A 243     139.735 165.555 161.585  1.00 23.59           H  
ATOM   1854 HD11 LEU A 243     139.752 163.739 162.873  1.00 22.65           H  
ATOM   1855 HD12 LEU A 243     141.473 163.952 163.118  1.00 22.65           H  
ATOM   1856 HD13 LEU A 243     140.342 164.611 164.279  1.00 22.65           H  
ATOM   1857 HD21 LEU A 243     139.461 166.629 164.165  1.00 20.30           H  
ATOM   1858 HD22 LEU A 243     140.623 167.697 163.401  1.00 20.30           H  
ATOM   1859 HD23 LEU A 243     139.058 167.415 162.654  1.00 20.30           H  
ATOM   1860  N   ASP A 244     143.712 166.886 159.191  1.00 25.51           N  
ATOM   1861  CA  ASP A 244     145.017 167.150 158.571  1.00 21.14           C  
ATOM   1862  C   ASP A 244     145.105 168.530 157.913  1.00 24.56           C  
ATOM   1863  O   ASP A 244     146.018 169.283 158.246  1.00 27.04           O  
ATOM   1864  CB  ASP A 244     145.471 166.074 157.551  1.00 23.34           C  
ATOM   1865  CG  ASP A 244     145.603 164.646 158.091  1.00 30.35           C  
ATOM   1866  OD1 ASP A 244     145.883 164.486 159.299  1.00 29.71           O  
ATOM   1867  OD2 ASP A 244     145.564 163.723 157.247  1.00 28.97           O1-
ATOM   1868  H   ASP A 244     143.179 166.123 158.796  1.00 25.51           H  
ATOM   1869  HA  ASP A 244     145.733 167.160 159.392  1.00 21.14           H  
ATOM   1870  HB3 ASP A 244     146.444 166.347 157.144  1.00 23.34           H  
ATOM   1871  HB2 ASP A 244     144.779 166.053 156.708  1.00 23.34           H  
ATOM   1872  N   VAL A 245     144.160 168.842 157.010  1.00 24.60           N  
ATOM   1873  CA  VAL A 245     144.117 170.121 156.297  1.00 21.80           C  
ATOM   1874  C   VAL A 245     143.746 171.314 157.204  1.00 26.28           C  
ATOM   1875  O   VAL A 245     144.146 172.432 156.887  1.00 32.28           O  
ATOM   1876  CB  VAL A 245     143.150 170.094 155.080  1.00 25.17           C  
ATOM   1877  CG1 VAL A 245     143.585 169.049 154.038  1.00 21.95           C  
ATOM   1878  CG2 VAL A 245     141.659 169.937 155.434  1.00 27.65           C  
ATOM   1879  H   VAL A 245     143.439 168.168 156.781  1.00 24.60           H  
ATOM   1880  HA  VAL A 245     145.121 170.314 155.916  1.00 21.80           H  
ATOM   1881  HB  VAL A 245     143.241 171.058 154.577  1.00 25.17           H  
ATOM   1882 HG11 VAL A 245     142.951 169.090 153.153  1.00 21.95           H  
ATOM   1883 HG12 VAL A 245     144.611 169.221 153.713  1.00 21.95           H  
ATOM   1884 HG13 VAL A 245     143.529 168.036 154.437  1.00 21.95           H  
ATOM   1885 HG21 VAL A 245     141.047 169.858 154.534  1.00 27.65           H  
ATOM   1886 HG22 VAL A 245     141.492 169.038 156.022  1.00 27.65           H  
ATOM   1887 HG23 VAL A 245     141.278 170.783 156.005  1.00 27.65           H  
ATOM   1888  N   ALA A 246     143.044 171.060 158.324  1.00 24.54           N  
ATOM   1889  CA  ALA A 246     142.717 172.062 159.340  1.00 26.89           C  
ATOM   1890  C   ALA A 246     143.926 172.503 160.183  1.00 28.04           C  
ATOM   1891  O   ALA A 246     143.989 173.676 160.548  1.00 29.61           O  
ATOM   1892  CB  ALA A 246     141.601 171.531 160.251  1.00 20.10           C  
ATOM   1893  H   ALA A 246     142.735 170.116 158.513  1.00 24.54           H  
ATOM   1894  HA  ALA A 246     142.329 172.944 158.828  1.00 26.89           H  
ATOM   1895  HB1 ALA A 246     141.373 172.235 161.052  1.00 20.10           H  
ATOM   1896  HB2 ALA A 246     140.680 171.376 159.689  1.00 20.10           H  
ATOM   1897  HB3 ALA A 246     141.876 170.583 160.713  1.00 20.10           H  
ATOM   1898  N   ASN A 247     144.848 171.567 160.474  1.00 27.76           N  
ATOM   1899  CA  ASN A 247     146.028 171.781 161.323  1.00 24.31           C  
ATOM   1900  C   ASN A 247     147.317 172.013 160.513  1.00 28.95           C  
ATOM   1901  O   ASN A 247     148.314 172.409 161.116  1.00 27.97           O  
ATOM   1902  CB  ASN A 247     146.172 170.576 162.283  1.00 20.81           C  
ATOM   1903  CG  ASN A 247     145.160 170.621 163.433  1.00 22.15           C  
ATOM   1904  OD1 ASN A 247     145.421 171.234 164.464  1.00 31.22           O  
ATOM   1905  ND2 ASN A 247     144.002 169.979 163.268  1.00 21.07           N  
ATOM   1906  H   ASN A 247     144.715 170.624 160.133  1.00 27.76           H  
ATOM   1907  HA  ASN A 247     145.843 172.674 161.924  1.00 24.31           H  
ATOM   1908  HB3 ASN A 247     147.158 170.590 162.752  1.00 20.81           H  
ATOM   1909  HB2 ASN A 247     146.114 169.628 161.745  1.00 20.81           H  
ATOM   1910 HD22 ASN A 247     143.310 169.989 164.002  1.00 21.07           H  
ATOM   1911 HD21 ASN A 247     143.818 169.473 162.411  1.00 21.07           H  
ATOM   1912  N   ALA A 248     147.295 171.799 159.184  1.00 34.54           N  
ATOM   1913  CA  ALA A 248     148.422 172.072 158.287  1.00 28.51           C  
ATOM   1914  C   ALA A 248     148.728 173.575 158.143  1.00 36.19           C  
ATOM   1915  O   ALA A 248     149.901 173.940 158.071  1.00 40.84           O  
ATOM   1916  CB  ALA A 248     148.153 171.436 156.914  1.00 31.18           C  
ATOM   1917  H   ALA A 248     146.456 171.435 158.753  1.00 34.54           H  
ATOM   1918  HA  ALA A 248     149.311 171.594 158.705  1.00 28.51           H  
ATOM   1919  HB1 ALA A 248     148.937 171.682 156.197  1.00 31.18           H  
ATOM   1920  HB2 ALA A 248     148.118 170.349 156.988  1.00 31.18           H  
ATOM   1921  HB3 ALA A 248     147.203 171.773 156.495  1.00 31.18           H  
ATOM   1922  N   ARG A 249     147.676 174.412 158.141  1.00 43.97           N  
ATOM   1923  CA  ARG A 249     147.753 175.872 158.038  1.00 43.57           C  
ATOM   1924  C   ARG A 249     146.718 176.539 158.974  1.00 44.60           C  
ATOM   1925  O   ARG A 249     145.784 175.858 159.399  1.00 46.90           O  
ATOM   1926  CB  ARG A 249     147.632 176.305 156.549  1.00 46.03           C  
ATOM   1927  CG  ARG A 249     146.208 176.522 155.984  1.00 48.07           C  
ATOM   1928  CD  ARG A 249     145.320 175.266 155.967  1.00 45.09           C  
ATOM   1929  NE  ARG A 249     143.920 175.570 155.617  1.00 47.17           N  
ATOM   1930  CZ  ARG A 249     142.875 175.698 156.460  1.00 45.81           C  
ATOM   1931  NH1 ARG A 249     142.997 175.562 157.789  1.00 45.20           N  
ATOM   1932  NH2 ARG A 249     141.666 175.972 155.954  1.00 46.59           N1+
ATOM   1933  H   ARG A 249     146.748 174.032 158.264  1.00 43.97           H  
ATOM   1934  HA  ARG A 249     148.747 176.142 158.393  1.00 43.57           H  
ATOM   1935  HB3 ARG A 249     148.179 175.606 155.915  1.00 46.03           H  
ATOM   1936  HB2 ARG A 249     148.161 177.251 156.432  1.00 46.03           H  
ATOM   1937  HG3 ARG A 249     146.368 176.815 154.945  1.00 48.07           H  
ATOM   1938  HG2 ARG A 249     145.701 177.374 156.440  1.00 48.07           H  
ATOM   1939  HD3 ARG A 249     145.421 174.655 156.859  1.00 45.09           H  
ATOM   1940  HD2 ARG A 249     145.655 174.636 155.142  1.00 45.09           H  
ATOM   1941  HE  ARG A 249     143.748 175.710 154.632  1.00 47.17           H  
ATOM   1942 HH12 ARG A 249     142.200 175.671 158.398  1.00 45.20           H  
ATOM   1943 HH11 ARG A 249     143.903 175.375 158.199  1.00 45.20           H  
ATOM   1944 HH22 ARG A 249     140.870 176.077 156.565  1.00 46.59           H  
ATOM   1945 HH21 ARG A 249     141.539 176.082 154.958  1.00 46.59           H  
ATOM   1946  N   PRO A 250     146.855 177.863 159.246  1.00 54.49           N  
ATOM   1947  CA  PRO A 250     145.878 178.631 160.058  1.00 54.52           C  
ATOM   1948  C   PRO A 250     144.456 178.766 159.543  1.00 51.44           C  
ATOM   1949  O   PRO A 250     144.128 178.518 158.384  1.00 52.72           O  
ATOM   1950  CB  PRO A 250     146.531 180.024 160.198  1.00 54.06           C  
ATOM   1951  CG  PRO A 250     148.009 179.796 159.942  1.00 52.07           C  
ATOM   1952  CD  PRO A 250     148.000 178.703 158.886  1.00 51.00           C  
ATOM   1953  HA  PRO A 250     145.853 178.165 161.045  1.00 54.52           H  
ATOM   1954  HXT PRO A 250     143.735 179.117 160.282  1.00 51.44           H  
ATOM   1955  HB3 PRO A 250     146.352 180.479 161.173  1.00 54.06           H  
ATOM   1956  HB2 PRO A 250     146.162 180.722 159.442  1.00 54.06           H  
ATOM   1957  HG3 PRO A 250     148.482 179.421 160.851  1.00 52.07           H  
ATOM   1958  HG2 PRO A 250     148.542 180.695 159.631  1.00 52.07           H  
ATOM   1959  HD2 PRO A 250     147.827 179.128 157.897  1.00 51.00           H  
ATOM   1960  HD3 PRO A 250     148.963 178.193 158.879  1.00 51.00           H  
ATOM   1961  N   MET A 260     146.688 187.971 155.163  1.00 81.35           N  
ATOM   1962  CA  MET A 260     146.967 187.799 153.722  1.00 80.68           C  
ATOM   1963  C   MET A 260     146.569 186.371 153.260  1.00 80.09           C  
ATOM   1964  O   MET A 260     146.247 186.212 152.083  1.00 78.60           O  
ATOM   1965  CB  MET A 260     148.443 188.140 153.386  1.00 80.93           C  
ATOM   1966  CG  MET A 260     148.821 188.085 151.892  1.00 80.46           C  
ATOM   1967  SD  MET A 260     150.543 188.534 151.543  1.00 87.23           S  
ATOM   1968  CE  MET A 260     150.541 188.358 149.739  1.00 80.64           C  
ATOM   1969  H1  MET A 260     147.052 188.857 155.486  1.00 81.35           H  
ATOM   1970  H2  MET A 260     145.693 188.012 155.331  1.00 81.35           H  
ATOM   1971  HA  MET A 260     146.341 188.503 153.170  1.00 80.68           H  
ATOM   1972  HB3 MET A 260     149.108 187.474 153.940  1.00 80.93           H  
ATOM   1973  HB2 MET A 260     148.668 189.142 153.753  1.00 80.93           H  
ATOM   1974  HG3 MET A 260     148.171 188.750 151.323  1.00 80.46           H  
ATOM   1975  HG2 MET A 260     148.668 187.083 151.495  1.00 80.46           H  
ATOM   1976  HE1 MET A 260     151.528 188.591 149.337  1.00 80.64           H  
ATOM   1977  HE2 MET A 260     150.284 187.338 149.453  1.00 80.64           H  
ATOM   1978  HE3 MET A 260     149.817 189.037 149.287  1.00 80.64           H  
ATOM   1979  N   GLY A 261     146.624 185.361 154.152  1.00 76.28           N  
ATOM   1980  CA  GLY A 261     146.463 183.937 153.842  1.00 75.57           C  
ATOM   1981  C   GLY A 261     145.074 183.550 153.301  1.00 76.15           C  
ATOM   1982  O   GLY A 261     144.970 182.543 152.604  1.00 74.93           O  
ATOM   1983  H   GLY A 261     146.883 185.592 155.102  1.00 76.28           H  
ATOM   1984  HA3 GLY A 261     146.648 183.364 154.750  1.00 75.57           H  
ATOM   1985  HA2 GLY A 261     147.229 183.640 153.125  1.00 75.57           H  
ATOM   1986  N   GLN A 262     144.025 184.342 153.592  1.00 72.88           N  
ATOM   1987  CA  GLN A 262     142.663 184.135 153.084  1.00 72.64           C  
ATOM   1988  C   GLN A 262     142.498 184.581 151.615  1.00 72.59           C  
ATOM   1989  O   GLN A 262     141.631 184.044 150.924  1.00 70.16           O  
ATOM   1990  CB  GLN A 262     141.660 184.842 154.021  1.00 71.67           C  
ATOM   1991  CG  GLN A 262     141.638 186.387 153.935  1.00 72.03           C  
ATOM   1992  CD  GLN A 262     140.679 187.043 154.931  1.00 72.75           C  
ATOM   1993  OE1 GLN A 262     139.922 186.374 155.631  1.00 72.29           O  
ATOM   1994  NE2 GLN A 262     140.699 188.376 154.987  1.00 73.21           N  
ATOM   1995  H   GLN A 262     144.166 185.153 154.176  1.00 72.88           H  
ATOM   1996  HA  GLN A 262     142.448 183.065 153.124  1.00 72.64           H  
ATOM   1997  HB3 GLN A 262     141.861 184.532 155.047  1.00 71.67           H  
ATOM   1998  HB2 GLN A 262     140.662 184.465 153.795  1.00 71.67           H  
ATOM   1999  HG3 GLN A 262     141.329 186.705 152.940  1.00 72.03           H  
ATOM   2000  HG2 GLN A 262     142.639 186.785 154.103  1.00 72.03           H  
ATOM   2001 HE22 GLN A 262     140.081 188.861 155.622  1.00 73.21           H  
ATOM   2002 HE21 GLN A 262     141.320 188.908 154.395  1.00 73.21           H  
ATOM   2003  N   LEU A 263     143.328 185.545 151.177  1.00 69.18           N  
ATOM   2004  CA  LEU A 263     143.397 186.034 149.800  1.00 69.55           C  
ATOM   2005  C   LEU A 263     144.432 185.249 148.976  1.00 71.31           C  
ATOM   2006  O   LEU A 263     144.295 185.183 147.755  1.00 68.73           O  
ATOM   2007  CB  LEU A 263     143.747 187.541 149.791  1.00 69.56           C  
ATOM   2008  CG  LEU A 263     142.732 188.485 150.479  1.00 70.94           C  
ATOM   2009  CD1 LEU A 263     143.319 189.899 150.666  1.00 70.75           C  
ATOM   2010  CD2 LEU A 263     141.360 188.528 149.772  1.00 67.39           C  
ATOM   2011  H   LEU A 263     144.015 185.927 151.812  1.00 69.18           H  
ATOM   2012  HA  LEU A 263     142.433 185.882 149.320  1.00 69.55           H  
ATOM   2013  HB3 LEU A 263     143.880 187.876 148.760  1.00 69.56           H  
ATOM   2014  HB2 LEU A 263     144.720 187.666 150.268  1.00 69.56           H  
ATOM   2015  HG  LEU A 263     142.560 188.091 151.480  1.00 70.94           H  
ATOM   2016 HD11 LEU A 263     142.720 190.671 150.183  1.00 70.75           H  
ATOM   2017 HD12 LEU A 263     143.374 190.156 151.725  1.00 70.75           H  
ATOM   2018 HD13 LEU A 263     144.329 189.983 150.263  1.00 70.75           H  
ATOM   2019 HD21 LEU A 263     140.556 188.633 150.500  1.00 67.39           H  
ATOM   2020 HD22 LEU A 263     141.283 189.362 149.074  1.00 67.39           H  
ATOM   2021 HD23 LEU A 263     141.151 187.627 149.201  1.00 67.39           H  
ATOM   2022  N   MET A 264     145.432 184.650 149.648  1.00 69.55           N  
ATOM   2023  CA  MET A 264     146.419 183.748 149.059  1.00 67.22           C  
ATOM   2024  C   MET A 264     145.729 182.484 148.514  1.00 64.19           C  
ATOM   2025  O   MET A 264     144.868 181.925 149.196  1.00 65.68           O  
ATOM   2026  CB  MET A 264     147.470 183.396 150.136  1.00 68.37           C  
ATOM   2027  CG  MET A 264     148.784 182.809 149.591  1.00 68.02           C  
ATOM   2028  SD  MET A 264     150.011 184.039 149.062  1.00 70.32           S  
ATOM   2029  CE  MET A 264     150.669 184.548 150.676  1.00 68.14           C  
ATOM   2030  H   MET A 264     145.487 184.770 150.649  1.00 69.55           H  
ATOM   2031  HA  MET A 264     146.910 184.284 148.244  1.00 67.22           H  
ATOM   2032  HB3 MET A 264     147.044 182.699 150.859  1.00 68.37           H  
ATOM   2033  HB2 MET A 264     147.705 184.294 150.707  1.00 68.37           H  
ATOM   2034  HG3 MET A 264     148.587 182.140 148.753  1.00 68.02           H  
ATOM   2035  HG2 MET A 264     149.248 182.190 150.359  1.00 68.02           H  
ATOM   2036  HE1 MET A 264     151.436 185.312 150.545  1.00 68.14           H  
ATOM   2037  HE2 MET A 264     149.882 184.960 151.306  1.00 68.14           H  
ATOM   2038  HE3 MET A 264     151.116 183.698 151.191  1.00 68.14           H  
ATOM   2039  N   LYS A 265     146.117 182.075 147.295  1.00 46.72           N  
ATOM   2040  CA  LYS A 265     145.590 180.912 146.576  1.00 45.26           C  
ATOM   2041  C   LYS A 265     145.793 179.612 147.398  1.00 42.93           C  
ATOM   2042  O   LYS A 265     146.948 179.283 147.674  1.00 39.81           O  
ATOM   2043  CB  LYS A 265     146.323 180.850 145.217  1.00 41.77           C  
ATOM   2044  CG  LYS A 265     145.867 179.708 144.290  1.00 41.66           C  
ATOM   2045  CD  LYS A 265     146.641 179.692 142.964  1.00 42.13           C  
ATOM   2046  CE  LYS A 265     146.202 178.539 142.051  1.00 41.70           C  
ATOM   2047  NZ  LYS A 265     147.017 178.466 140.827  1.00 40.66           N1+
ATOM   2048  H   LYS A 265     146.832 182.597 146.810  1.00 46.72           H  
ATOM   2049  HA  LYS A 265     144.540 181.119 146.375  1.00 45.26           H  
ATOM   2050  HB3 LYS A 265     147.398 180.765 145.385  1.00 41.77           H  
ATOM   2051  HB2 LYS A 265     146.175 181.796 144.693  1.00 41.77           H  
ATOM   2052  HG3 LYS A 265     144.799 179.807 144.091  1.00 41.66           H  
ATOM   2053  HG2 LYS A 265     145.999 178.744 144.783  1.00 41.66           H  
ATOM   2054  HD3 LYS A 265     147.709 179.618 143.174  1.00 42.13           H  
ATOM   2055  HD2 LYS A 265     146.493 180.644 142.450  1.00 42.13           H  
ATOM   2056  HE3 LYS A 265     145.158 178.666 141.768  1.00 41.70           H  
ATOM   2057  HE2 LYS A 265     146.280 177.585 142.572  1.00 41.70           H  
ATOM   2058  HZ1 LYS A 265     146.655 177.732 140.230  1.00 40.66           H  
ATOM   2059  HZ2 LYS A 265     146.958 179.345 140.327  1.00 40.66           H  
ATOM   2060  HZ3 LYS A 265     147.979 178.272 141.060  1.00 40.66           H  
ATOM   2061  N   PRO A 266     144.696 178.929 147.813  1.00 40.69           N  
ATOM   2062  CA  PRO A 266     144.778 177.724 148.654  1.00 42.54           C  
ATOM   2063  C   PRO A 266     145.219 176.496 147.838  1.00 39.31           C  
ATOM   2064  O   PRO A 266     144.384 175.742 147.338  1.00 41.79           O  
ATOM   2065  CB  PRO A 266     143.361 177.605 149.240  1.00 44.03           C  
ATOM   2066  CG  PRO A 266     142.458 178.159 148.152  1.00 44.23           C  
ATOM   2067  CD  PRO A 266     143.300 179.270 147.533  1.00 43.09           C  
ATOM   2068  HA  PRO A 266     145.486 177.870 149.473  1.00 42.54           H  
ATOM   2069  HB3 PRO A 266     143.288 178.235 150.128  1.00 44.03           H  
ATOM   2070  HB2 PRO A 266     143.087 176.592 149.539  1.00 44.03           H  
ATOM   2071  HG3 PRO A 266     141.496 178.503 148.529  1.00 44.23           H  
ATOM   2072  HG2 PRO A 266     142.264 177.388 147.406  1.00 44.23           H  
ATOM   2073  HD2 PRO A 266     143.112 179.341 146.462  1.00 43.09           H  
ATOM   2074  HD3 PRO A 266     143.067 180.224 148.007  1.00 43.09           H  
ATOM   2075  N   LYS A 267     146.542 176.347 147.710  1.00 37.26           N  
ATOM   2076  CA  LYS A 267     147.211 175.265 146.999  1.00 33.39           C  
ATOM   2077  C   LYS A 267     147.234 174.001 147.876  1.00 33.29           C  
ATOM   2078  O   LYS A 267     147.368 174.112 149.096  1.00 35.32           O  
ATOM   2079  CB  LYS A 267     148.639 175.760 146.687  1.00 31.39           C  
ATOM   2080  CG  LYS A 267     149.397 174.955 145.619  1.00 35.92           C  
ATOM   2081  CD  LYS A 267     150.859 175.425 145.501  1.00 35.29           C  
ATOM   2082  CE  LYS A 267     151.586 174.947 144.234  1.00 36.27           C  
ATOM   2083  NZ  LYS A 267     151.749 173.484 144.195  1.00 35.45           N1+
ATOM   2084  H   LYS A 267     147.152 177.033 148.133  1.00 37.26           H  
ATOM   2085  HA  LYS A 267     146.681 175.059 146.066  1.00 33.39           H  
ATOM   2086  HB3 LYS A 267     149.223 175.800 147.608  1.00 31.39           H  
ATOM   2087  HB2 LYS A 267     148.585 176.789 146.327  1.00 31.39           H  
ATOM   2088  HG3 LYS A 267     148.890 175.078 144.661  1.00 35.92           H  
ATOM   2089  HG2 LYS A 267     149.365 173.891 145.845  1.00 35.92           H  
ATOM   2090  HD3 LYS A 267     151.410 175.096 146.385  1.00 35.29           H  
ATOM   2091  HD2 LYS A 267     150.892 176.515 145.530  1.00 35.29           H  
ATOM   2092  HE3 LYS A 267     152.577 175.399 144.189  1.00 36.27           H  
ATOM   2093  HE2 LYS A 267     151.048 175.271 143.343  1.00 36.27           H  
ATOM   2094  HZ1 LYS A 267     150.840 173.045 144.206  1.00 35.45           H  
ATOM   2095  HZ2 LYS A 267     152.237 173.216 143.351  1.00 35.45           H  
ATOM   2096  HZ3 LYS A 267     152.274 173.171 144.999  1.00 35.45           H  
ATOM   2097  N   LYS A 268     147.145 172.820 147.241  1.00 28.86           N  
ATOM   2098  CA  LYS A 268     147.415 171.533 147.888  1.00 26.86           C  
ATOM   2099  C   LYS A 268     148.902 171.436 148.268  1.00 24.03           C  
ATOM   2100  O   LYS A 268     149.758 171.897 147.510  1.00 26.02           O  
ATOM   2101  CB  LYS A 268     147.016 170.370 146.957  1.00 28.07           C  
ATOM   2102  CG  LYS A 268     145.505 170.259 146.700  1.00 28.30           C  
ATOM   2103  CD  LYS A 268     145.171 169.155 145.689  1.00 26.24           C  
ATOM   2104  CE  LYS A 268     143.665 169.049 145.404  1.00 28.56           C  
ATOM   2105  NZ  LYS A 268     143.377 168.009 144.402  1.00 25.45           N1+
ATOM   2106  H   LYS A 268     147.008 172.795 146.237  1.00 28.86           H  
ATOM   2107  HA  LYS A 268     146.813 171.472 148.797  1.00 26.86           H  
ATOM   2108  HB3 LYS A 268     147.348 169.428 147.396  1.00 28.07           H  
ATOM   2109  HB2 LYS A 268     147.546 170.462 146.010  1.00 28.07           H  
ATOM   2110  HG3 LYS A 268     145.115 171.207 146.332  1.00 28.30           H  
ATOM   2111  HG2 LYS A 268     144.993 170.056 147.641  1.00 28.30           H  
ATOM   2112  HD3 LYS A 268     145.543 168.202 146.067  1.00 26.24           H  
ATOM   2113  HD2 LYS A 268     145.712 169.350 144.761  1.00 26.24           H  
ATOM   2114  HE3 LYS A 268     143.285 169.999 145.034  1.00 28.56           H  
ATOM   2115  HE2 LYS A 268     143.119 168.819 146.320  1.00 28.56           H  
ATOM   2116  HZ1 LYS A 268     143.880 168.223 143.548  1.00 25.45           H  
ATOM   2117  HZ2 LYS A 268     143.679 167.109 144.746  1.00 25.45           H  
ATOM   2118  HZ3 LYS A 268     142.386 167.984 144.207  1.00 25.45           H  
ATOM   2119  N   THR A 269     149.169 170.841 149.436  1.00 22.34           N  
ATOM   2120  CA  THR A 269     150.502 170.764 150.025  1.00 25.12           C  
ATOM   2121  C   THR A 269     150.776 169.332 150.512  1.00 19.26           C  
ATOM   2122  O   THR A 269     149.841 168.630 150.901  1.00 24.86           O  
ATOM   2123  CB  THR A 269     150.624 171.789 151.187  1.00 27.27           C  
ATOM   2124  OG1 THR A 269     151.953 171.848 151.662  1.00 34.19           O  
ATOM   2125  CG2 THR A 269     149.705 171.513 152.395  1.00 26.29           C  
ATOM   2126  H   THR A 269     148.422 170.444 149.988  1.00 22.34           H  
ATOM   2127  HA  THR A 269     151.259 170.999 149.274  1.00 25.12           H  
ATOM   2128  HB  THR A 269     150.385 172.778 150.794  1.00 27.27           H  
ATOM   2129  HG1 THR A 269     152.115 171.098 152.245  1.00 34.19           H  
ATOM   2130 HG21 THR A 269     149.702 172.360 153.080  1.00 26.29           H  
ATOM   2131 HG22 THR A 269     148.672 171.358 152.083  1.00 26.29           H  
ATOM   2132 HG23 THR A 269     150.017 170.634 152.959  1.00 26.29           H  
ATOM   2133  N   GLU A 270     152.053 168.920 150.443  1.00 18.80           N  
ATOM   2134  CA  GLU A 270     152.510 167.570 150.770  1.00 21.59           C  
ATOM   2135  C   GLU A 270     152.664 167.380 152.286  1.00 22.93           C  
ATOM   2136  O   GLU A 270     153.787 167.413 152.788  1.00 23.82           O  
ATOM   2137  CB  GLU A 270     153.810 167.261 150.001  1.00 23.32           C  
ATOM   2138  CG  GLU A 270     153.658 167.323 148.463  1.00 20.13           C  
ATOM   2139  CD  GLU A 270     154.901 166.896 147.668  1.00 28.75           C  
ATOM   2140  OE1 GLU A 270     155.901 166.467 148.288  1.00 30.88           O  
ATOM   2141  OE2 GLU A 270     154.835 166.995 146.423  1.00 23.00           O1-
ATOM   2142  H   GLU A 270     152.765 169.560 150.123  1.00 18.80           H  
ATOM   2143  HA  GLU A 270     151.763 166.858 150.432  1.00 21.59           H  
ATOM   2144  HB3 GLU A 270     154.153 166.268 150.296  1.00 23.32           H  
ATOM   2145  HB2 GLU A 270     154.593 167.958 150.307  1.00 23.32           H  
ATOM   2146  HG3 GLU A 270     153.406 168.340 148.162  1.00 20.13           H  
ATOM   2147  HG2 GLU A 270     152.824 166.690 148.155  1.00 20.13           H  
ATOM   2148  N   ILE A 271     151.524 167.205 152.980  1.00 22.14           N  
ATOM   2149  CA  ILE A 271     151.408 167.041 154.433  1.00 20.02           C  
ATOM   2150  C   ILE A 271     152.307 165.904 154.956  1.00 21.71           C  
ATOM   2151  O   ILE A 271     152.363 164.833 154.352  1.00 30.88           O  
ATOM   2152  CB  ILE A 271     149.926 166.798 154.859  1.00 22.59           C  
ATOM   2153  CG1 ILE A 271     149.060 168.045 154.557  1.00 21.12           C  
ATOM   2154  CG2 ILE A 271     149.734 166.372 156.333  1.00 20.70           C  
ATOM   2155  CD1 ILE A 271     147.544 167.811 154.669  1.00 23.23           C  
ATOM   2156  H   ILE A 271     150.650 167.176 152.470  1.00 22.14           H  
ATOM   2157  HA  ILE A 271     151.742 167.973 154.889  1.00 20.02           H  
ATOM   2158  HB  ILE A 271     149.546 165.986 154.241  1.00 22.59           H  
ATOM   2159 HG13 ILE A 271     149.263 168.407 153.550  1.00 21.12           H  
ATOM   2160 HG12 ILE A 271     149.350 168.856 155.225  1.00 21.12           H  
ATOM   2161 HG21 ILE A 271     148.682 166.240 156.575  1.00 20.70           H  
ATOM   2162 HG22 ILE A 271     150.211 165.420 156.559  1.00 20.70           H  
ATOM   2163 HG23 ILE A 271     150.138 167.122 157.013  1.00 20.70           H  
ATOM   2164 HD11 ILE A 271     147.010 168.350 153.887  1.00 23.23           H  
ATOM   2165 HD12 ILE A 271     147.284 166.757 154.573  1.00 23.23           H  
ATOM   2166 HD13 ILE A 271     147.165 168.164 155.628  1.00 23.23           H  
ATOM   2167  N   THR A 272     153.026 166.186 156.048  1.00 23.10           N  
ATOM   2168  CA  THR A 272     154.025 165.284 156.610  1.00 21.32           C  
ATOM   2169  C   THR A 272     153.387 164.212 157.515  1.00 21.23           C  
ATOM   2170  O   THR A 272     152.319 164.430 158.090  1.00 25.51           O  
ATOM   2171  CB  THR A 272     155.061 166.090 157.439  1.00 25.96           C  
ATOM   2172  OG1 THR A 272     154.510 166.610 158.635  1.00 24.64           O  
ATOM   2173  CG2 THR A 272     155.725 167.226 156.646  1.00 19.69           C  
ATOM   2174  H   THR A 272     152.917 167.078 156.512  1.00 23.10           H  
ATOM   2175  HA  THR A 272     154.553 164.784 155.795  1.00 21.32           H  
ATOM   2176  HB  THR A 272     155.855 165.406 157.741  1.00 25.96           H  
ATOM   2177  HG1 THR A 272     155.057 167.348 158.927  1.00 24.64           H  
ATOM   2178 HG21 THR A 272     156.559 167.661 157.196  1.00 19.69           H  
ATOM   2179 HG22 THR A 272     156.116 166.864 155.695  1.00 19.69           H  
ATOM   2180 HG23 THR A 272     155.017 168.026 156.431  1.00 19.69           H  
ATOM   2181  N   ASP A 273     154.106 163.087 157.664  1.00 23.15           N  
ATOM   2182  CA  ASP A 273     153.806 162.023 158.630  1.00 24.04           C  
ATOM   2183  C   ASP A 273     153.995 162.454 160.098  1.00 19.73           C  
ATOM   2184  O   ASP A 273     153.466 161.774 160.977  1.00 23.41           O  
ATOM   2185  CB  ASP A 273     154.600 160.722 158.347  1.00 25.87           C  
ATOM   2186  CG  ASP A 273     154.291 160.006 157.019  1.00 33.96           C  
ATOM   2187  OD1 ASP A 273     153.216 160.250 156.427  1.00 36.25           O  
ATOM   2188  OD2 ASP A 273     155.091 159.103 156.689  1.00 33.38           O1-
ATOM   2189  H   ASP A 273     154.955 162.966 157.131  1.00 23.15           H  
ATOM   2190  HA  ASP A 273     152.742 161.799 158.533  1.00 24.04           H  
ATOM   2191  HB3 ASP A 273     154.453 160.002 159.153  1.00 25.87           H  
ATOM   2192  HB2 ASP A 273     155.665 160.961 158.348  1.00 25.87           H  
ATOM   2193  N   LYS A 274     154.688 163.585 160.343  1.00 22.90           N  
ATOM   2194  CA  LYS A 274     154.742 164.247 161.646  1.00 25.68           C  
ATOM   2195  C   LYS A 274     153.358 164.795 162.032  1.00 22.31           C  
ATOM   2196  O   LYS A 274     152.888 164.470 163.117  1.00 27.33           O  
ATOM   2197  CB  LYS A 274     155.830 165.345 161.655  1.00 24.39           C  
ATOM   2198  CG  LYS A 274     156.083 165.972 163.041  1.00 24.64           C  
ATOM   2199  CD  LYS A 274     157.080 167.146 162.989  1.00 28.20           C  
ATOM   2200  CE  LYS A 274     157.585 167.619 164.367  1.00 30.97           C  
ATOM   2201  NZ  LYS A 274     156.514 168.130 165.242  1.00 31.81           N1+
ATOM   2202  H   LYS A 274     155.089 164.094 159.568  1.00 22.90           H  
ATOM   2203  HA  LYS A 274     155.024 163.495 162.385  1.00 25.68           H  
ATOM   2204  HB3 LYS A 274     155.568 166.134 160.951  1.00 24.39           H  
ATOM   2205  HB2 LYS A 274     156.768 164.920 161.295  1.00 24.39           H  
ATOM   2206  HG3 LYS A 274     156.461 165.201 163.714  1.00 24.64           H  
ATOM   2207  HG2 LYS A 274     155.146 166.323 163.475  1.00 24.64           H  
ATOM   2208  HD3 LYS A 274     156.621 167.983 162.461  1.00 28.20           H  
ATOM   2209  HD2 LYS A 274     157.942 166.859 162.385  1.00 28.20           H  
ATOM   2210  HE3 LYS A 274     158.310 168.421 164.226  1.00 30.97           H  
ATOM   2211  HE2 LYS A 274     158.104 166.808 164.879  1.00 30.97           H  
ATOM   2212  HZ1 LYS A 274     155.842 167.399 165.435  1.00 31.81           H  
ATOM   2213  HZ2 LYS A 274     156.917 168.442 166.115  1.00 31.81           H  
ATOM   2214  HZ3 LYS A 274     156.046 168.905 164.794  1.00 31.81           H  
ATOM   2215  N   LEU A 275     152.717 165.561 161.128  1.00 21.86           N  
ATOM   2216  CA  LEU A 275     151.370 166.117 161.303  1.00 19.36           C  
ATOM   2217  C   LEU A 275     150.295 165.040 161.488  1.00 24.39           C  
ATOM   2218  O   LEU A 275     149.486 165.164 162.406  1.00 31.13           O  
ATOM   2219  CB  LEU A 275     151.058 167.074 160.127  1.00 24.38           C  
ATOM   2220  CG  LEU A 275     149.688 167.800 160.104  1.00 22.76           C  
ATOM   2221  CD1 LEU A 275     148.539 166.926 159.565  1.00 26.99           C  
ATOM   2222  CD2 LEU A 275     149.331 168.520 161.421  1.00 24.70           C  
ATOM   2223  H   LEU A 275     153.166 165.763 160.244  1.00 21.86           H  
ATOM   2224  HA  LEU A 275     151.397 166.696 162.226  1.00 19.36           H  
ATOM   2225  HB3 LEU A 275     151.199 166.556 159.178  1.00 24.38           H  
ATOM   2226  HB2 LEU A 275     151.823 167.839 160.139  1.00 24.38           H  
ATOM   2227  HG  LEU A 275     149.812 168.588 159.360  1.00 22.76           H  
ATOM   2228 HD11 LEU A 275     148.010 167.448 158.769  1.00 26.99           H  
ATOM   2229 HD12 LEU A 275     148.894 165.987 159.141  1.00 26.99           H  
ATOM   2230 HD13 LEU A 275     147.812 166.673 160.335  1.00 26.99           H  
ATOM   2231 HD21 LEU A 275     149.000 169.539 161.219  1.00 24.70           H  
ATOM   2232 HD22 LEU A 275     148.530 168.022 161.966  1.00 24.70           H  
ATOM   2233 HD23 LEU A 275     150.180 168.597 162.097  1.00 24.70           H  
ATOM   2234  N   ARG A 276     150.324 163.997 160.644  1.00 22.44           N  
ATOM   2235  CA  ARG A 276     149.396 162.868 160.726  1.00 16.99           C  
ATOM   2236  C   ARG A 276     149.581 162.032 162.000  1.00 16.40           C  
ATOM   2237  O   ARG A 276     148.579 161.597 162.562  1.00 22.07           O  
ATOM   2238  CB  ARG A 276     149.499 161.997 159.462  1.00 20.04           C  
ATOM   2239  CG  ARG A 276     149.079 162.759 158.200  1.00 19.04           C  
ATOM   2240  CD  ARG A 276     148.923 161.855 156.972  1.00 19.94           C  
ATOM   2241  NE  ARG A 276     148.199 162.556 155.898  1.00 20.75           N  
ATOM   2242  CZ  ARG A 276     148.650 163.064 154.738  1.00 23.47           C  
ATOM   2243  NH1 ARG A 276     149.933 162.987 154.365  1.00 24.82           N  
ATOM   2244  NH2 ARG A 276     147.775 163.675 153.930  1.00 22.37           N1+
ATOM   2245  H   ARG A 276     151.016 163.968 159.907  1.00 22.44           H  
ATOM   2246  HA  ARG A 276     148.386 163.280 160.764  1.00 16.99           H  
ATOM   2247  HB3 ARG A 276     148.846 161.130 159.577  1.00 20.04           H  
ATOM   2248  HB2 ARG A 276     150.511 161.609 159.345  1.00 20.04           H  
ATOM   2249  HG3 ARG A 276     149.871 163.476 157.986  1.00 19.04           H  
ATOM   2250  HG2 ARG A 276     148.187 163.356 158.372  1.00 19.04           H  
ATOM   2251  HD3 ARG A 276     148.454 160.903 157.221  1.00 19.94           H  
ATOM   2252  HD2 ARG A 276     149.920 161.614 156.608  1.00 19.94           H  
ATOM   2253  HE  ARG A 276     147.230 162.749 156.125  1.00 20.75           H  
ATOM   2254 HH12 ARG A 276     150.241 163.399 153.489  1.00 24.82           H  
ATOM   2255 HH11 ARG A 276     150.617 162.556 154.968  1.00 24.82           H  
ATOM   2256 HH22 ARG A 276     148.098 164.109 153.072  1.00 22.37           H  
ATOM   2257 HH21 ARG A 276     146.804 163.761 154.193  1.00 22.37           H  
ATOM   2258  N   GLY A 277     150.835 161.882 162.462  1.00 20.75           N  
ATOM   2259  CA  GLY A 277     151.180 161.201 163.708  1.00 14.40           C  
ATOM   2260  C   GLY A 277     150.732 162.002 164.941  1.00 22.00           C  
ATOM   2261  O   GLY A 277     150.341 161.394 165.933  1.00 23.37           O  
ATOM   2262  H   GLY A 277     151.603 162.277 161.937  1.00 20.75           H  
ATOM   2263  HA3 GLY A 277     152.262 161.070 163.745  1.00 14.40           H  
ATOM   2264  HA2 GLY A 277     150.735 160.205 163.725  1.00 14.40           H  
ATOM   2265  N   GLU A 278     150.758 163.346 164.880  1.00 22.89           N  
ATOM   2266  CA  GLU A 278     150.259 164.239 165.931  1.00 20.12           C  
ATOM   2267  C   GLU A 278     148.723 164.222 166.022  1.00 21.07           C  
ATOM   2268  O   GLU A 278     148.198 164.191 167.134  1.00 22.92           O  
ATOM   2269  CB  GLU A 278     150.784 165.675 165.713  1.00 20.98           C  
ATOM   2270  CG  GLU A 278     152.322 165.831 165.807  1.00 23.30           C  
ATOM   2271  CD  GLU A 278     152.864 166.217 167.188  1.00 30.69           C  
ATOM   2272  OE1 GLU A 278     152.393 165.632 168.190  1.00 31.59           O  
ATOM   2273  OE2 GLU A 278     153.782 167.067 167.212  1.00 28.92           O1-
ATOM   2274  H   GLU A 278     151.116 163.798 164.048  1.00 22.89           H  
ATOM   2275  HA  GLU A 278     150.641 163.881 166.888  1.00 20.12           H  
ATOM   2276  HB3 GLU A 278     150.297 166.362 166.408  1.00 20.98           H  
ATOM   2277  HB2 GLU A 278     150.475 166.016 164.724  1.00 20.98           H  
ATOM   2278  HG3 GLU A 278     152.640 166.572 165.072  1.00 23.30           H  
ATOM   2279  HG2 GLU A 278     152.822 164.904 165.536  1.00 23.30           H  
ATOM   2280  N   ILE A 279     148.038 164.190 164.864  1.00 17.73           N  
ATOM   2281  CA  ILE A 279     146.583 164.044 164.762  1.00 21.68           C  
ATOM   2282  C   ILE A 279     146.081 162.681 165.282  1.00 20.39           C  
ATOM   2283  O   ILE A 279     145.035 162.650 165.924  1.00 26.37           O  
ATOM   2284  CB  ILE A 279     146.069 164.307 163.309  1.00 23.66           C  
ATOM   2285  CG1 ILE A 279     146.213 165.798 162.919  1.00 13.93           C  
ATOM   2286  CG2 ILE A 279     144.638 163.814 162.983  1.00 20.30           C  
ATOM   2287  CD1 ILE A 279     145.313 166.774 163.694  1.00 20.70           C  
ATOM   2288  H   ILE A 279     148.542 164.242 163.988  1.00 17.73           H  
ATOM   2289  HA  ILE A 279     146.150 164.799 165.420  1.00 21.68           H  
ATOM   2290  HB  ILE A 279     146.733 163.761 162.637  1.00 23.66           H  
ATOM   2291 HG13 ILE A 279     146.017 165.909 161.852  1.00 13.93           H  
ATOM   2292 HG12 ILE A 279     147.245 166.116 163.055  1.00 13.93           H  
ATOM   2293 HG21 ILE A 279     144.350 164.101 161.970  1.00 20.30           H  
ATOM   2294 HG22 ILE A 279     144.552 162.729 163.032  1.00 20.30           H  
ATOM   2295 HG23 ILE A 279     143.899 164.234 163.665  1.00 20.30           H  
ATOM   2296 HD11 ILE A 279     144.653 167.304 163.011  1.00 20.70           H  
ATOM   2297 HD12 ILE A 279     144.685 166.282 164.435  1.00 20.70           H  
ATOM   2298 HD13 ILE A 279     145.910 167.522 164.216  1.00 20.70           H  
ATOM   2299  N   ASN A 280     146.857 161.601 165.069  1.00 17.68           N  
ATOM   2300  CA  ASN A 280     146.592 160.266 165.620  1.00 18.57           C  
ATOM   2301  C   ASN A 280     146.636 160.237 167.156  1.00 24.21           C  
ATOM   2302  O   ASN A 280     145.757 159.612 167.745  1.00 23.43           O  
ATOM   2303  CB  ASN A 280     147.589 159.245 165.024  1.00 17.20           C  
ATOM   2304  CG  ASN A 280     147.300 158.874 163.568  1.00 16.85           C  
ATOM   2305  OD1 ASN A 280     146.153 158.876 163.128  1.00 24.23           O  
ATOM   2306  ND2 ASN A 280     148.344 158.532 162.815  1.00 15.44           N  
ATOM   2307  H   ASN A 280     147.700 161.700 164.518  1.00 17.68           H  
ATOM   2308  HA  ASN A 280     145.578 160.019 165.299  1.00 18.57           H  
ATOM   2309  HB3 ASN A 280     147.553 158.315 165.592  1.00 17.20           H  
ATOM   2310  HB2 ASN A 280     148.612 159.608 165.123  1.00 17.20           H  
ATOM   2311 HD22 ASN A 280     148.217 158.279 161.843  1.00 15.44           H  
ATOM   2312 HD21 ASN A 280     149.274 158.528 163.207  1.00 15.44           H  
ATOM   2313  N   LYS A 281     147.606 160.936 167.774  1.00 23.74           N  
ATOM   2314  CA  LYS A 281     147.696 161.081 169.231  1.00 21.39           C  
ATOM   2315  C   LYS A 281     146.529 161.890 169.823  1.00 21.69           C  
ATOM   2316  O   LYS A 281     146.030 161.517 170.883  1.00 24.82           O  
ATOM   2317  CB  LYS A 281     149.033 161.730 169.641  1.00 22.59           C  
ATOM   2318  CG  LYS A 281     150.278 160.876 169.359  1.00 25.36           C  
ATOM   2319  CD  LYS A 281     151.560 161.548 169.887  1.00 27.76           C  
ATOM   2320  CE  LYS A 281     152.845 161.131 169.153  1.00 27.48           C  
ATOM   2321  NZ  LYS A 281     152.977 161.810 167.850  1.00 27.58           N1+
ATOM   2322  H   LYS A 281     148.296 161.432 167.226  1.00 23.74           H  
ATOM   2323  HA  LYS A 281     147.657 160.080 169.666  1.00 21.39           H  
ATOM   2324  HB3 LYS A 281     149.014 161.928 170.714  1.00 22.59           H  
ATOM   2325  HB2 LYS A 281     149.139 162.701 169.157  1.00 22.59           H  
ATOM   2326  HG3 LYS A 281     150.355 160.685 168.292  1.00 25.36           H  
ATOM   2327  HG2 LYS A 281     150.167 159.896 169.823  1.00 25.36           H  
ATOM   2328  HD3 LYS A 281     151.670 161.288 170.941  1.00 27.76           H  
ATOM   2329  HD2 LYS A 281     151.455 162.635 169.871  1.00 27.76           H  
ATOM   2330  HE3 LYS A 281     152.880 160.050 169.016  1.00 27.48           H  
ATOM   2331  HE2 LYS A 281     153.712 161.405 169.754  1.00 27.48           H  
ATOM   2332  HZ1 LYS A 281     152.195 161.561 167.259  1.00 27.58           H  
ATOM   2333  HZ2 LYS A 281     152.980 162.812 167.991  1.00 27.58           H  
ATOM   2334  HZ3 LYS A 281     153.840 161.531 167.406  1.00 27.58           H  
ATOM   2335  N   VAL A 282     146.121 162.973 169.139  1.00 22.13           N  
ATOM   2336  CA  VAL A 282     145.004 163.836 169.534  1.00 23.04           C  
ATOM   2337  C   VAL A 282     143.643 163.119 169.448  1.00 21.93           C  
ATOM   2338  O   VAL A 282     142.836 163.265 170.365  1.00 24.94           O  
ATOM   2339  CB  VAL A 282     144.983 165.151 168.695  1.00 25.57           C  
ATOM   2340  CG1 VAL A 282     143.666 165.959 168.735  1.00 26.03           C  
ATOM   2341  CG2 VAL A 282     146.147 166.069 169.109  1.00 24.29           C  
ATOM   2342  H   VAL A 282     146.593 163.223 168.280  1.00 22.13           H  
ATOM   2343  HA  VAL A 282     145.155 164.107 170.580  1.00 23.04           H  
ATOM   2344  HB  VAL A 282     145.150 164.880 167.652  1.00 25.57           H  
ATOM   2345 HG11 VAL A 282     143.774 166.908 168.210  1.00 26.03           H  
ATOM   2346 HG12 VAL A 282     142.843 165.432 168.251  1.00 26.03           H  
ATOM   2347 HG13 VAL A 282     143.368 166.182 169.760  1.00 26.03           H  
ATOM   2348 HG21 VAL A 282     146.212 166.940 168.456  1.00 24.29           H  
ATOM   2349 HG22 VAL A 282     146.021 166.429 170.130  1.00 24.29           H  
ATOM   2350 HG23 VAL A 282     147.107 165.557 169.060  1.00 24.29           H  
ATOM   2351  N   VAL A 283     143.430 162.332 168.380  1.00 26.01           N  
ATOM   2352  CA  VAL A 283     142.217 161.543 168.175  1.00 20.82           C  
ATOM   2353  C   VAL A 283     142.122 160.334 169.131  1.00 20.91           C  
ATOM   2354  O   VAL A 283     141.019 160.045 169.593  1.00 24.34           O  
ATOM   2355  CB  VAL A 283     142.070 161.098 166.691  1.00 22.81           C  
ATOM   2356  CG1 VAL A 283     140.964 160.057 166.443  1.00 26.58           C  
ATOM   2357  CG2 VAL A 283     141.806 162.321 165.793  1.00 25.03           C  
ATOM   2358  H   VAL A 283     144.130 162.275 167.651  1.00 26.01           H  
ATOM   2359  HA  VAL A 283     141.368 162.190 168.404  1.00 20.82           H  
ATOM   2360  HB  VAL A 283     143.014 160.656 166.368  1.00 22.81           H  
ATOM   2361 HG11 VAL A 283     140.756 159.936 165.381  1.00 26.58           H  
ATOM   2362 HG12 VAL A 283     141.228 159.077 166.838  1.00 26.58           H  
ATOM   2363 HG13 VAL A 283     140.040 160.370 166.924  1.00 26.58           H  
ATOM   2364 HG21 VAL A 283     141.784 162.041 164.740  1.00 25.03           H  
ATOM   2365 HG22 VAL A 283     140.851 162.785 166.035  1.00 25.03           H  
ATOM   2366 HG23 VAL A 283     142.564 163.094 165.905  1.00 25.03           H  
ATOM   2367  N   ASN A 284     143.264 159.708 169.480  1.00 19.52           N  
ATOM   2368  CA  ASN A 284     143.353 158.697 170.543  1.00 24.86           C  
ATOM   2369  C   ASN A 284     143.027 159.276 171.931  1.00 25.40           C  
ATOM   2370  O   ASN A 284     142.351 158.586 172.691  1.00 26.56           O  
ATOM   2371  CB  ASN A 284     144.751 158.029 170.536  1.00 22.09           C  
ATOM   2372  CG  ASN A 284     144.906 156.882 169.528  1.00 23.37           C  
ATOM   2373  OD1 ASN A 284     143.979 156.102 169.309  1.00 27.62           O  
ATOM   2374  ND2 ASN A 284     146.103 156.736 168.955  1.00 27.19           N  
ATOM   2375  H   ASN A 284     144.136 159.981 169.046  1.00 19.52           H  
ATOM   2376  HA  ASN A 284     142.593 157.960 170.278  1.00 24.86           H  
ATOM   2377  HB3 ASN A 284     144.938 157.570 171.507  1.00 22.09           H  
ATOM   2378  HB2 ASN A 284     145.536 158.775 170.409  1.00 22.09           H  
ATOM   2379 HD22 ASN A 284     146.279 155.970 168.317  1.00 27.19           H  
ATOM   2380 HD21 ASN A 284     146.848 157.387 169.154  1.00 27.19           H  
ATOM   2381  N   LYS A 285     143.450 160.521 172.223  1.00 29.34           N  
ATOM   2382  CA  LYS A 285     143.095 161.236 173.454  1.00 28.68           C  
ATOM   2383  C   LYS A 285     141.602 161.600 173.549  1.00 26.56           C  
ATOM   2384  O   LYS A 285     141.059 161.557 174.650  1.00 31.54           O  
ATOM   2385  CB  LYS A 285     143.988 162.479 173.651  1.00 27.52           C  
ATOM   2386  CG  LYS A 285     145.389 162.150 174.200  1.00 31.93           C  
ATOM   2387  CD  LYS A 285     146.187 163.391 174.648  1.00 32.59           C  
ATOM   2388  CE  LYS A 285     146.582 164.378 173.532  1.00 32.17           C  
ATOM   2389  NZ  LYS A 285     147.605 163.823 172.628  1.00 31.77           N1+
ATOM   2390  H   LYS A 285     144.013 161.028 171.554  1.00 29.34           H  
ATOM   2391  HA  LYS A 285     143.292 160.553 174.283  1.00 28.68           H  
ATOM   2392  HB3 LYS A 285     143.513 163.137 174.381  1.00 27.52           H  
ATOM   2393  HB2 LYS A 285     144.050 163.055 172.728  1.00 27.52           H  
ATOM   2394  HG3 LYS A 285     145.955 161.574 173.469  1.00 31.93           H  
ATOM   2395  HG2 LYS A 285     145.282 161.491 175.063  1.00 31.93           H  
ATOM   2396  HD3 LYS A 285     147.081 163.063 175.182  1.00 32.59           H  
ATOM   2397  HD2 LYS A 285     145.599 163.931 175.391  1.00 32.59           H  
ATOM   2398  HE3 LYS A 285     146.995 165.282 173.981  1.00 32.17           H  
ATOM   2399  HE2 LYS A 285     145.712 164.687 172.954  1.00 32.17           H  
ATOM   2400  HZ1 LYS A 285     147.233 163.002 172.170  1.00 31.77           H  
ATOM   2401  HZ2 LYS A 285     147.853 164.513 171.933  1.00 31.77           H  
ATOM   2402  HZ3 LYS A 285     148.425 163.570 173.160  1.00 31.77           H  
ATOM   2403  N   TYR A 286     140.953 161.909 172.412  1.00 27.79           N  
ATOM   2404  CA  TYR A 286     139.505 162.140 172.343  1.00 26.39           C  
ATOM   2405  C   TYR A 286     138.702 160.838 172.542  1.00 28.30           C  
ATOM   2406  O   TYR A 286     137.627 160.892 173.138  1.00 29.56           O  
ATOM   2407  CB  TYR A 286     139.124 162.808 171.003  1.00 26.07           C  
ATOM   2408  CG  TYR A 286     139.353 164.307 170.843  1.00 27.06           C  
ATOM   2409  CD1 TYR A 286     140.386 164.992 171.523  1.00 28.35           C  
ATOM   2410  CD2 TYR A 286     138.501 165.031 169.980  1.00 35.53           C  
ATOM   2411  CE1 TYR A 286     140.559 166.378 171.342  1.00 27.24           C  
ATOM   2412  CE2 TYR A 286     138.669 166.417 169.805  1.00 35.53           C  
ATOM   2413  CZ  TYR A 286     139.699 167.093 170.486  1.00 35.09           C  
ATOM   2414  OH  TYR A 286     139.861 168.436 170.316  1.00 35.59           O  
ATOM   2415  H   TYR A 286     141.461 161.951 171.539  1.00 27.79           H  
ATOM   2416  HA  TYR A 286     139.230 162.820 173.152  1.00 26.39           H  
ATOM   2417  HB3 TYR A 286     138.049 162.686 170.882  1.00 26.07           H  
ATOM   2418  HB2 TYR A 286     139.581 162.284 170.163  1.00 26.07           H  
ATOM   2419  HD1 TYR A 286     141.056 164.472 172.188  1.00 28.35           H  
ATOM   2420  HD2 TYR A 286     137.709 164.526 169.447  1.00 35.53           H  
ATOM   2421  HE1 TYR A 286     141.352 166.888 171.869  1.00 27.24           H  
ATOM   2422  HE2 TYR A 286     138.007 166.960 169.146  1.00 35.53           H  
ATOM   2423  HH  TYR A 286     140.584 168.799 170.832  1.00 35.59           H  
ATOM   2424  N   ILE A 287     139.243 159.700 172.069  1.00 29.90           N  
ATOM   2425  CA  ILE A 287     138.679 158.359 172.249  1.00 26.96           C  
ATOM   2426  C   ILE A 287     138.818 157.844 173.702  1.00 28.08           C  
ATOM   2427  O   ILE A 287     137.885 157.205 174.188  1.00 30.76           O  
ATOM   2428  CB  ILE A 287     139.278 157.350 171.215  1.00 30.03           C  
ATOM   2429  CG1 ILE A 287     138.749 157.661 169.791  1.00 27.41           C  
ATOM   2430  CG2 ILE A 287     139.067 155.851 171.530  1.00 24.21           C  
ATOM   2431  CD1 ILE A 287     139.608 157.085 168.656  1.00 21.59           C  
ATOM   2432  H   ILE A 287     140.121 159.743 171.570  1.00 29.90           H  
ATOM   2433  HA  ILE A 287     137.609 158.432 172.053  1.00 26.96           H  
ATOM   2434  HB  ILE A 287     140.355 157.515 171.200  1.00 30.03           H  
ATOM   2435 HG13 ILE A 287     138.675 158.738 169.640  1.00 27.41           H  
ATOM   2436 HG12 ILE A 287     137.729 157.288 169.693  1.00 27.41           H  
ATOM   2437 HG21 ILE A 287     139.477 155.217 170.744  1.00 24.21           H  
ATOM   2438 HG22 ILE A 287     139.563 155.550 172.452  1.00 24.21           H  
ATOM   2439 HG23 ILE A 287     138.007 155.613 171.623  1.00 24.21           H  
ATOM   2440 HD11 ILE A 287     139.418 157.617 167.723  1.00 21.59           H  
ATOM   2441 HD12 ILE A 287     140.674 157.168 168.871  1.00 21.59           H  
ATOM   2442 HD13 ILE A 287     139.381 156.035 168.481  1.00 21.59           H  
ATOM   2443  N   ASP A 288     139.927 158.192 174.387  1.00 33.64           N  
ATOM   2444  CA  ASP A 288     140.141 157.989 175.831  1.00 29.21           C  
ATOM   2445  C   ASP A 288     139.119 158.738 176.700  1.00 32.07           C  
ATOM   2446  O   ASP A 288     138.610 158.162 177.660  1.00 36.39           O  
ATOM   2447  CB  ASP A 288     141.568 158.395 176.294  1.00 32.05           C  
ATOM   2448  CG  ASP A 288     142.714 157.517 175.778  1.00 33.00           C  
ATOM   2449  OD1 ASP A 288     142.524 156.283 175.745  1.00 34.76           O  
ATOM   2450  OD2 ASP A 288     143.819 158.064 175.566  1.00 37.54           O1-
ATOM   2451  H   ASP A 288     140.663 158.688 173.902  1.00 33.64           H  
ATOM   2452  HA  ASP A 288     139.987 156.926 176.028  1.00 29.21           H  
ATOM   2453  HB3 ASP A 288     141.628 158.398 177.384  1.00 32.05           H  
ATOM   2454  HB2 ASP A 288     141.761 159.421 175.979  1.00 32.05           H  
ATOM   2455  N   GLN A 289     138.841 160.001 176.339  1.00 31.69           N  
ATOM   2456  CA  GLN A 289     137.891 160.878 177.024  1.00 31.67           C  
ATOM   2457  C   GLN A 289     136.411 160.520 176.780  1.00 34.61           C  
ATOM   2458  O   GLN A 289     135.557 161.007 177.520  1.00 40.13           O  
ATOM   2459  CB  GLN A 289     138.189 162.334 176.611  1.00 33.80           C  
ATOM   2460  CG  GLN A 289     139.515 162.872 177.188  1.00 32.37           C  
ATOM   2461  CD  GLN A 289     139.969 164.183 176.540  1.00 37.90           C  
ATOM   2462  OE1 GLN A 289     139.214 164.845 175.831  1.00 39.91           O  
ATOM   2463  NE2 GLN A 289     141.221 164.571 176.792  1.00 37.23           N  
ATOM   2464  H   GLN A 289     139.324 160.403 175.547  1.00 31.69           H  
ATOM   2465  HA  GLN A 289     138.061 160.790 178.098  1.00 31.67           H  
ATOM   2466  HB3 GLN A 289     137.389 162.993 176.948  1.00 33.80           H  
ATOM   2467  HB2 GLN A 289     138.197 162.396 175.521  1.00 33.80           H  
ATOM   2468  HG3 GLN A 289     140.310 162.138 177.062  1.00 32.37           H  
ATOM   2469  HG2 GLN A 289     139.412 163.025 178.263  1.00 32.37           H  
ATOM   2470 HE22 GLN A 289     141.570 165.432 176.398  1.00 37.23           H  
ATOM   2471 HE21 GLN A 289     141.822 164.010 177.378  1.00 37.23           H  
ATOM   2472  N   GLY A 290     136.130 159.692 175.758  1.00 28.88           N  
ATOM   2473  CA  GLY A 290     134.779 159.293 175.355  1.00 29.89           C  
ATOM   2474  C   GLY A 290     134.080 160.364 174.496  1.00 32.50           C  
ATOM   2475  O   GLY A 290     132.901 160.205 174.182  1.00 31.92           O  
ATOM   2476  H   GLY A 290     136.893 159.321 175.208  1.00 28.88           H  
ATOM   2477  HA3 GLY A 290     134.169 159.069 176.232  1.00 29.89           H  
ATOM   2478  HA2 GLY A 290     134.852 158.373 174.775  1.00 29.89           H  
ATOM   2479  N   ILE A 291     134.793 161.440 174.118  1.00 34.53           N  
ATOM   2480  CA  ILE A 291     134.319 162.526 173.259  1.00 32.37           C  
ATOM   2481  C   ILE A 291     134.173 162.097 171.787  1.00 33.47           C  
ATOM   2482  O   ILE A 291     133.271 162.602 171.124  1.00 35.74           O  
ATOM   2483  CB  ILE A 291     135.235 163.796 173.396  1.00 33.46           C  
ATOM   2484  CG1 ILE A 291     134.747 164.728 174.531  1.00 34.55           C  
ATOM   2485  CG2 ILE A 291     135.432 164.661 172.127  1.00 34.31           C  
ATOM   2486  CD1 ILE A 291     134.578 164.063 175.903  1.00 37.17           C  
ATOM   2487  H   ILE A 291     135.761 161.499 174.403  1.00 34.53           H  
ATOM   2488  HA  ILE A 291     133.316 162.792 173.599  1.00 32.37           H  
ATOM   2489  HB  ILE A 291     136.233 163.452 173.676  1.00 33.46           H  
ATOM   2490 HG13 ILE A 291     133.797 165.179 174.241  1.00 34.55           H  
ATOM   2491 HG12 ILE A 291     135.446 165.558 174.642  1.00 34.55           H  
ATOM   2492 HG21 ILE A 291     136.073 165.519 172.334  1.00 34.31           H  
ATOM   2493 HG22 ILE A 291     135.915 164.109 171.321  1.00 34.31           H  
ATOM   2494 HG23 ILE A 291     134.482 165.048 171.757  1.00 34.31           H  
ATOM   2495 HD11 ILE A 291     134.637 164.801 176.704  1.00 37.17           H  
ATOM   2496 HD12 ILE A 291     133.613 163.562 175.985  1.00 37.17           H  
ATOM   2497 HD13 ILE A 291     135.353 163.323 176.081  1.00 37.17           H  
ATOM   2498  N   ALA A 292     135.036 161.186 171.307  1.00 34.22           N  
ATOM   2499  CA  ALA A 292     135.047 160.747 169.913  1.00 30.22           C  
ATOM   2500  C   ALA A 292     134.941 159.223 169.790  1.00 28.58           C  
ATOM   2501  O   ALA A 292     135.397 158.492 170.669  1.00 30.97           O  
ATOM   2502  CB  ALA A 292     136.317 161.276 169.238  1.00 30.02           C  
ATOM   2503  H   ALA A 292     135.740 160.787 171.912  1.00 34.22           H  
ATOM   2504  HA  ALA A 292     134.196 161.171 169.385  1.00 30.22           H  
ATOM   2505  HB1 ALA A 292     136.293 161.087 168.168  1.00 30.02           H  
ATOM   2506  HB2 ALA A 292     136.399 162.356 169.359  1.00 30.02           H  
ATOM   2507  HB3 ALA A 292     137.218 160.814 169.644  1.00 30.02           H  
ATOM   2508  N   GLU A 293     134.352 158.796 168.664  1.00 30.39           N  
ATOM   2509  CA  GLU A 293     134.183 157.410 168.241  1.00 30.41           C  
ATOM   2510  C   GLU A 293     134.693 157.291 166.801  1.00 27.66           C  
ATOM   2511  O   GLU A 293     134.142 157.956 165.922  1.00 31.27           O  
ATOM   2512  CB  GLU A 293     132.691 157.020 168.372  1.00 26.88           C  
ATOM   2513  CG  GLU A 293     132.300 155.668 167.717  1.00 31.14           C  
ATOM   2514  CD  GLU A 293     130.810 155.294 167.809  1.00 35.57           C  
ATOM   2515  OE1 GLU A 293     130.085 155.878 168.645  1.00 38.55           O  
ATOM   2516  OE2 GLU A 293     130.412 154.412 167.015  1.00 31.17           O1-
ATOM   2517  H   GLU A 293     133.991 159.484 168.016  1.00 30.39           H  
ATOM   2518  HA  GLU A 293     134.775 156.743 168.873  1.00 30.41           H  
ATOM   2519  HB3 GLU A 293     132.072 157.814 167.948  1.00 26.88           H  
ATOM   2520  HB2 GLU A 293     132.445 156.987 169.434  1.00 26.88           H  
ATOM   2521  HG3 GLU A 293     132.881 154.866 168.173  1.00 31.14           H  
ATOM   2522  HG2 GLU A 293     132.562 155.673 166.658  1.00 31.14           H  
ATOM   2523  N   LEU A 294     135.714 156.445 166.581  1.00 22.51           N  
ATOM   2524  CA  LEU A 294     136.270 156.176 165.253  1.00 24.90           C  
ATOM   2525  C   LEU A 294     135.292 155.356 164.393  1.00 21.60           C  
ATOM   2526  O   LEU A 294     134.638 154.446 164.906  1.00 24.02           O  
ATOM   2527  CB  LEU A 294     137.625 155.451 165.390  1.00 24.58           C  
ATOM   2528  CG  LEU A 294     138.499 155.537 164.113  1.00 24.14           C  
ATOM   2529  CD1 LEU A 294     139.219 156.898 164.008  1.00 22.67           C  
ATOM   2530  CD2 LEU A 294     139.475 154.354 164.021  1.00 22.83           C  
ATOM   2531  H   LEU A 294     136.113 155.924 167.349  1.00 22.51           H  
ATOM   2532  HA  LEU A 294     136.438 157.137 164.765  1.00 24.90           H  
ATOM   2533  HB3 LEU A 294     137.424 154.408 165.640  1.00 24.58           H  
ATOM   2534  HB2 LEU A 294     138.187 155.841 166.239  1.00 24.58           H  
ATOM   2535  HG  LEU A 294     137.866 155.450 163.231  1.00 24.14           H  
ATOM   2536 HD11 LEU A 294     140.214 156.809 163.574  1.00 22.67           H  
ATOM   2537 HD12 LEU A 294     138.666 157.584 163.370  1.00 22.67           H  
ATOM   2538 HD13 LEU A 294     139.330 157.382 164.978  1.00 22.67           H  
ATOM   2539 HD21 LEU A 294     140.491 154.654 163.773  1.00 22.83           H  
ATOM   2540 HD22 LEU A 294     139.522 153.808 164.959  1.00 22.83           H  
ATOM   2541 HD23 LEU A 294     139.152 153.650 163.254  1.00 22.83           H  
ATOM   2542  N   VAL A 295     135.239 155.692 163.096  1.00 21.15           N  
ATOM   2543  CA  VAL A 295     134.342 155.090 162.116  1.00 21.33           C  
ATOM   2544  C   VAL A 295     135.178 154.644 160.885  1.00 14.59           C  
ATOM   2545  O   VAL A 295     135.169 155.334 159.864  1.00 18.64           O  
ATOM   2546  CB  VAL A 295     133.225 156.089 161.678  1.00 24.82           C  
ATOM   2547  CG1 VAL A 295     132.123 155.396 160.856  1.00 23.04           C  
ATOM   2548  CG2 VAL A 295     132.586 156.841 162.859  1.00 23.82           C  
ATOM   2549  H   VAL A 295     135.818 156.449 162.754  1.00 21.15           H  
ATOM   2550  HA  VAL A 295     133.843 154.213 162.529  1.00 21.33           H  
ATOM   2551  HB  VAL A 295     133.659 156.865 161.048  1.00 24.82           H  
ATOM   2552 HG11 VAL A 295     131.383 156.119 160.517  1.00 23.04           H  
ATOM   2553 HG12 VAL A 295     132.517 154.898 159.972  1.00 23.04           H  
ATOM   2554 HG13 VAL A 295     131.601 154.643 161.448  1.00 23.04           H  
ATOM   2555 HG21 VAL A 295     131.826 157.534 162.503  1.00 23.82           H  
ATOM   2556 HG22 VAL A 295     132.128 156.156 163.573  1.00 23.82           H  
ATOM   2557 HG23 VAL A 295     133.317 157.448 163.394  1.00 23.82           H  
ATOM   2558  N   PRO A 296     135.939 153.526 161.000  1.00 17.93           N  
ATOM   2559  CA  PRO A 296     136.783 153.032 159.896  1.00 19.12           C  
ATOM   2560  C   PRO A 296     135.949 152.518 158.706  1.00 17.92           C  
ATOM   2561  O   PRO A 296     135.261 151.504 158.832  1.00 19.86           O  
ATOM   2562  CB  PRO A 296     137.640 151.939 160.555  1.00 15.12           C  
ATOM   2563  CG  PRO A 296     136.795 151.421 161.706  1.00 18.40           C  
ATOM   2564  CD  PRO A 296     136.067 152.672 162.185  1.00 21.08           C  
ATOM   2565  HA  PRO A 296     137.437 153.833 159.549  1.00 19.12           H  
ATOM   2566  HB3 PRO A 296     138.547 152.394 160.954  1.00 15.12           H  
ATOM   2567  HB2 PRO A 296     137.944 151.146 159.871  1.00 15.12           H  
ATOM   2568  HG3 PRO A 296     137.378 150.931 162.487  1.00 18.40           H  
ATOM   2569  HG2 PRO A 296     136.075 150.699 161.324  1.00 18.40           H  
ATOM   2570  HD2 PRO A 296     135.110 152.412 162.634  1.00 21.08           H  
ATOM   2571  HD3 PRO A 296     136.669 153.191 162.930  1.00 21.08           H  
ATOM   2572  N   GLY A 297     135.998 153.272 157.598  1.00 16.68           N  
ATOM   2573  CA  GLY A 297     135.178 153.058 156.410  1.00 14.36           C  
ATOM   2574  C   GLY A 297     136.009 152.459 155.275  1.00 13.58           C  
ATOM   2575  O   GLY A 297     136.867 151.604 155.505  1.00 17.64           O  
ATOM   2576  H   GLY A 297     136.598 154.084 157.576  1.00 16.68           H  
ATOM   2577  HA3 GLY A 297     134.746 154.011 156.110  1.00 14.36           H  
ATOM   2578  HA2 GLY A 297     134.349 152.381 156.611  1.00 14.36           H  
ATOM   2579  N   VAL A 298     135.671 152.870 154.041  1.00 16.19           N  
ATOM   2580  CA  VAL A 298     136.145 152.260 152.801  1.00 11.70           C  
ATOM   2581  C   VAL A 298     136.710 153.312 151.834  1.00 14.89           C  
ATOM   2582  O   VAL A 298     136.140 154.395 151.712  1.00 20.01           O  
ATOM   2583  CB  VAL A 298     134.987 151.516 152.070  1.00 11.84           C  
ATOM   2584  CG1 VAL A 298     135.361 150.912 150.699  1.00 19.42           C  
ATOM   2585  CG2 VAL A 298     134.385 150.411 152.947  1.00 14.70           C  
ATOM   2586  H   VAL A 298     134.990 153.611 153.932  1.00 16.19           H  
ATOM   2587  HA  VAL A 298     136.927 151.548 153.032  1.00 11.70           H  
ATOM   2588  HB  VAL A 298     134.187 152.236 151.890  1.00 11.84           H  
ATOM   2589 HG11 VAL A 298     134.561 150.276 150.325  1.00 19.42           H  
ATOM   2590 HG12 VAL A 298     135.523 151.677 149.940  1.00 19.42           H  
ATOM   2591 HG13 VAL A 298     136.261 150.299 150.765  1.00 19.42           H  
ATOM   2592 HG21 VAL A 298     133.586 149.893 152.417  1.00 14.70           H  
ATOM   2593 HG22 VAL A 298     135.140 149.676 153.225  1.00 14.70           H  
ATOM   2594 HG23 VAL A 298     133.952 150.812 153.862  1.00 14.70           H  
ATOM   2595  N   LEU A 299     137.777 152.928 151.115  1.00 10.85           N  
ATOM   2596  CA  LEU A 299     138.279 153.621 149.930  1.00 12.83           C  
ATOM   2597  C   LEU A 299     138.085 152.694 148.720  1.00 14.40           C  
ATOM   2598  O   LEU A 299     138.675 151.616 148.686  1.00 14.66           O  
ATOM   2599  CB  LEU A 299     139.759 154.020 150.152  1.00  9.24           C  
ATOM   2600  CG  LEU A 299     140.521 154.508 148.897  1.00 14.55           C  
ATOM   2601  CD1 LEU A 299     139.818 155.662 148.159  1.00 15.38           C  
ATOM   2602  CD2 LEU A 299     141.979 154.856 149.233  1.00 13.59           C  
ATOM   2603  H   LEU A 299     138.183 152.018 151.290  1.00 10.85           H  
ATOM   2604  HA  LEU A 299     137.708 154.532 149.755  1.00 12.83           H  
ATOM   2605  HB3 LEU A 299     140.296 153.164 150.564  1.00  9.24           H  
ATOM   2606  HB2 LEU A 299     139.809 154.794 150.916  1.00  9.24           H  
ATOM   2607  HG  LEU A 299     140.570 153.668 148.208  1.00 14.55           H  
ATOM   2608 HD11 LEU A 299     140.525 156.299 147.632  1.00 15.38           H  
ATOM   2609 HD12 LEU A 299     139.136 155.281 147.399  1.00 15.38           H  
ATOM   2610 HD13 LEU A 299     139.246 156.289 148.841  1.00 15.38           H  
ATOM   2611 HD21 LEU A 299     142.659 154.339 148.557  1.00 13.59           H  
ATOM   2612 HD22 LEU A 299     142.185 155.923 149.148  1.00 13.59           H  
ATOM   2613 HD23 LEU A 299     142.240 154.561 150.249  1.00 13.59           H  
ATOM   2614  N   PHE A 300     137.288 153.149 147.741  1.00 12.92           N  
ATOM   2615  CA  PHE A 300     137.071 152.463 146.470  1.00 15.99           C  
ATOM   2616  C   PHE A 300     137.867 153.155 145.356  1.00 15.66           C  
ATOM   2617  O   PHE A 300     137.414 154.182 144.857  1.00 12.95           O  
ATOM   2618  CB  PHE A 300     135.556 152.385 146.175  1.00 15.00           C  
ATOM   2619  CG  PHE A 300     135.157 151.906 144.784  1.00 17.34           C  
ATOM   2620  CD1 PHE A 300     135.718 150.731 144.236  1.00 14.31           C  
ATOM   2621  CD2 PHE A 300     134.153 152.584 144.059  1.00 16.99           C  
ATOM   2622  CE1 PHE A 300     135.309 150.278 142.989  1.00 17.06           C  
ATOM   2623  CE2 PHE A 300     133.758 152.115 142.814  1.00 14.52           C  
ATOM   2624  CZ  PHE A 300     134.332 150.966 142.282  1.00 16.08           C  
ATOM   2625  H   PHE A 300     136.863 154.063 147.829  1.00 12.92           H  
ATOM   2626  HA  PHE A 300     137.422 151.436 146.541  1.00 15.99           H  
ATOM   2627  HB3 PHE A 300     135.110 153.367 146.345  1.00 15.00           H  
ATOM   2628  HB2 PHE A 300     135.094 151.715 146.898  1.00 15.00           H  
ATOM   2629  HD1 PHE A 300     136.478 150.188 144.775  1.00 14.31           H  
ATOM   2630  HD2 PHE A 300     133.695 153.475 144.462  1.00 16.99           H  
ATOM   2631  HE1 PHE A 300     135.752 149.387 142.569  1.00 17.06           H  
ATOM   2632  HE2 PHE A 300     133.002 152.647 142.256  1.00 14.52           H  
ATOM   2633  HZ  PHE A 300     134.023 150.610 141.311  1.00 16.08           H  
ATOM   2634  N   VAL A 301     139.019 152.575 144.983  1.00  7.79           N  
ATOM   2635  CA  VAL A 301     139.844 153.040 143.868  1.00 15.53           C  
ATOM   2636  C   VAL A 301     139.487 152.214 142.616  1.00 14.46           C  
ATOM   2637  O   VAL A 301     140.105 151.182 142.345  1.00 20.74           O  
ATOM   2638  CB  VAL A 301     141.371 152.924 144.158  1.00 12.27           C  
ATOM   2639  CG1 VAL A 301     142.246 153.503 143.024  1.00 14.37           C  
ATOM   2640  CG2 VAL A 301     141.758 153.568 145.497  1.00  8.47           C  
ATOM   2641  H   VAL A 301     139.310 151.712 145.425  1.00  7.79           H  
ATOM   2642  HA  VAL A 301     139.637 154.090 143.659  1.00 15.53           H  
ATOM   2643  HB  VAL A 301     141.632 151.875 144.261  1.00 12.27           H  
ATOM   2644 HG11 VAL A 301     143.303 153.466 143.286  1.00 14.37           H  
ATOM   2645 HG12 VAL A 301     142.134 152.953 142.089  1.00 14.37           H  
ATOM   2646 HG13 VAL A 301     141.994 154.545 142.826  1.00 14.37           H  
ATOM   2647 HG21 VAL A 301     142.839 153.625 145.622  1.00  8.47           H  
ATOM   2648 HG22 VAL A 301     141.352 154.574 145.592  1.00  8.47           H  
ATOM   2649 HG23 VAL A 301     141.378 152.968 146.322  1.00  8.47           H  
ATOM   2650  N   ASP A 302     138.477 152.693 141.874  1.00 11.30           N  
ATOM   2651  CA  ASP A 302     138.083 152.165 140.566  1.00 17.40           C  
ATOM   2652  C   ASP A 302     139.135 152.556 139.509  1.00 17.27           C  
ATOM   2653  O   ASP A 302     139.852 153.540 139.689  1.00 21.05           O  
ATOM   2654  CB  ASP A 302     136.678 152.689 140.169  1.00 15.33           C  
ATOM   2655  CG  ASP A 302     135.930 151.939 139.047  1.00 23.97           C  
ATOM   2656  OD1 ASP A 302     136.396 150.876 138.581  1.00 27.72           O  
ATOM   2657  OD2 ASP A 302     134.849 152.437 138.680  1.00 22.18           O1-
ATOM   2658  H   ASP A 302     138.020 153.550 142.159  1.00 11.30           H  
ATOM   2659  HA  ASP A 302     138.057 151.077 140.649  1.00 17.40           H  
ATOM   2660  HB3 ASP A 302     136.752 153.743 139.895  1.00 15.33           H  
ATOM   2661  HB2 ASP A 302     136.042 152.690 141.054  1.00 15.33           H  
ATOM   2662  N   GLU A 303     139.207 151.772 138.420  1.00 16.47           N  
ATOM   2663  CA  GLU A 303     140.116 151.948 137.284  1.00 15.03           C  
ATOM   2664  C   GLU A 303     141.590 151.918 137.737  1.00 18.86           C  
ATOM   2665  O   GLU A 303     142.387 152.742 137.291  1.00 28.13           O  
ATOM   2666  CB  GLU A 303     139.769 153.234 136.482  1.00 23.33           C  
ATOM   2667  CG  GLU A 303     138.287 153.395 136.075  1.00 22.05           C  
ATOM   2668  CD  GLU A 303     137.848 152.377 135.023  1.00 26.28           C  
ATOM   2669  OE1 GLU A 303     138.291 152.361 133.876  1.00 26.94           O  
ATOM   2670  OE2 GLU A 303     136.915 151.495 135.484  1.00 28.92           O  
ATOM   2671  H   GLU A 303     138.556 151.000 138.347  1.00 16.47           H  
ATOM   2672  HA  GLU A 303     139.967 151.083 136.640  1.00 15.03           H  
ATOM   2673  HB3 GLU A 303     140.383 153.267 135.580  1.00 23.33           H  
ATOM   2674  HB2 GLU A 303     140.064 154.112 137.056  1.00 23.33           H  
ATOM   2675  HG3 GLU A 303     138.149 154.384 135.638  1.00 22.05           H  
ATOM   2676  HG2 GLU A 303     137.627 153.363 136.942  1.00 22.05           H  
ATOM   2677  HE2 GLU A 303     136.660 151.598 136.407  1.00 28.92           H  
ATOM   2678  N   VAL A 304     141.901 150.991 138.662  1.00 18.50           N  
ATOM   2679  CA  VAL A 304     143.170 150.894 139.386  1.00 18.30           C  
ATOM   2680  C   VAL A 304     144.399 150.655 138.476  1.00 16.75           C  
ATOM   2681  O   VAL A 304     145.505 151.021 138.860  1.00 21.38           O  
ATOM   2682  CB  VAL A 304     143.083 149.782 140.473  1.00 13.35           C  
ATOM   2683  CG1 VAL A 304     143.123 148.352 139.912  1.00 12.03           C  
ATOM   2684  CG2 VAL A 304     144.121 149.949 141.594  1.00 19.81           C  
ATOM   2685  H   VAL A 304     141.178 150.350 138.959  1.00 18.50           H  
ATOM   2686  HA  VAL A 304     143.321 151.853 139.886  1.00 18.30           H  
ATOM   2687  HB  VAL A 304     142.108 149.878 140.953  1.00 13.35           H  
ATOM   2688 HG11 VAL A 304     142.923 147.614 140.687  1.00 12.03           H  
ATOM   2689 HG12 VAL A 304     142.367 148.228 139.143  1.00 12.03           H  
ATOM   2690 HG13 VAL A 304     144.090 148.110 139.474  1.00 12.03           H  
ATOM   2691 HG21 VAL A 304     144.173 149.062 142.223  1.00 19.81           H  
ATOM   2692 HG22 VAL A 304     145.122 150.131 141.214  1.00 19.81           H  
ATOM   2693 HG23 VAL A 304     143.854 150.790 142.232  1.00 19.81           H  
ATOM   2694  N   HIS A 305     144.173 150.118 137.264  1.00 15.59           N  
ATOM   2695  CA  HIS A 305     145.147 149.982 136.177  1.00 17.99           C  
ATOM   2696  C   HIS A 305     145.748 151.317 135.671  1.00 17.42           C  
ATOM   2697  O   HIS A 305     146.815 151.284 135.058  1.00 20.49           O  
ATOM   2698  CB  HIS A 305     144.500 149.189 135.020  1.00 21.24           C  
ATOM   2699  CG  HIS A 305     143.123 149.652 134.596  1.00 24.37           C  
ATOM   2700  ND1 HIS A 305     141.946 149.077 135.089  1.00 22.48           N  
ATOM   2701  CD2 HIS A 305     142.783 150.654 133.711  1.00 25.45           C  
ATOM   2702  CE1 HIS A 305     140.963 149.730 134.483  1.00 22.47           C  
ATOM   2703  NE2 HIS A 305     141.401 150.686 133.665  1.00 25.96           N  
ATOM   2704  H   HIS A 305     143.228 149.846 137.028  1.00 15.59           H  
ATOM   2705  HA  HIS A 305     145.988 149.397 136.554  1.00 17.99           H  
ATOM   2706  HB3 HIS A 305     144.420 148.140 135.312  1.00 21.24           H  
ATOM   2707  HB2 HIS A 305     145.151 149.196 134.145  1.00 21.24           H  
ATOM   2708  HD2 HIS A 305     143.395 151.324 133.132  1.00 25.45           H  
ATOM   2709  HE1 HIS A 305     139.916 149.519 134.646  1.00 22.47           H  
ATOM   2710  HE2 HIS A 305     140.826 151.312 133.118  1.00 25.96           H  
ATOM   2711  N   MET A 306     145.081 152.455 135.947  1.00 17.60           N  
ATOM   2712  CA  MET A 306     145.588 153.805 135.681  1.00 13.33           C  
ATOM   2713  C   MET A 306     146.657 154.286 136.670  1.00 19.24           C  
ATOM   2714  O   MET A 306     147.377 155.219 136.320  1.00 24.24           O  
ATOM   2715  CB  MET A 306     144.430 154.818 135.607  1.00 19.50           C  
ATOM   2716  CG  MET A 306     143.584 154.705 134.336  1.00 22.25           C  
ATOM   2717  SD  MET A 306     144.472 155.131 132.808  1.00 35.12           S  
ATOM   2718  CE  MET A 306     144.834 153.484 132.146  1.00 19.68           C  
ATOM   2719  H   MET A 306     144.200 152.404 136.444  1.00 17.60           H  
ATOM   2720  HA  MET A 306     146.094 153.795 134.719  1.00 13.33           H  
ATOM   2721  HB3 MET A 306     144.822 155.836 135.648  1.00 19.50           H  
ATOM   2722  HB2 MET A 306     143.791 154.724 136.484  1.00 19.50           H  
ATOM   2723  HG3 MET A 306     142.755 155.401 134.437  1.00 22.25           H  
ATOM   2724  HG2 MET A 306     143.140 153.713 134.244  1.00 22.25           H  
ATOM   2725  HE1 MET A 306     145.563 153.559 131.339  1.00 19.68           H  
ATOM   2726  HE2 MET A 306     145.238 152.819 132.907  1.00 19.68           H  
ATOM   2727  HE3 MET A 306     143.923 153.040 131.747  1.00 19.68           H  
ATOM   2728  N   LEU A 307     146.794 153.638 137.839  1.00 20.01           N  
ATOM   2729  CA  LEU A 307     147.939 153.827 138.731  1.00 15.94           C  
ATOM   2730  C   LEU A 307     149.217 153.278 138.075  1.00 15.95           C  
ATOM   2731  O   LEU A 307     149.160 152.244 137.406  1.00 24.87           O  
ATOM   2732  CB  LEU A 307     147.686 153.104 140.074  1.00 16.08           C  
ATOM   2733  CG  LEU A 307     146.500 153.613 140.923  1.00 17.96           C  
ATOM   2734  CD1 LEU A 307     146.335 152.767 142.197  1.00 18.42           C  
ATOM   2735  CD2 LEU A 307     146.595 155.102 141.290  1.00 15.22           C  
ATOM   2736  H   LEU A 307     146.179 152.867 138.063  1.00 20.01           H  
ATOM   2737  HA  LEU A 307     148.084 154.895 138.902  1.00 15.94           H  
ATOM   2738  HB3 LEU A 307     148.583 153.155 140.685  1.00 16.08           H  
ATOM   2739  HB2 LEU A 307     147.557 152.041 139.879  1.00 16.08           H  
ATOM   2740  HG  LEU A 307     145.596 153.483 140.327  1.00 17.96           H  
ATOM   2741 HD11 LEU A 307     145.291 152.503 142.347  1.00 18.42           H  
ATOM   2742 HD12 LEU A 307     146.906 151.839 142.154  1.00 18.42           H  
ATOM   2743 HD13 LEU A 307     146.660 153.305 143.088  1.00 18.42           H  
ATOM   2744 HD21 LEU A 307     145.667 155.444 141.751  1.00 15.22           H  
ATOM   2745 HD22 LEU A 307     147.398 155.287 142.000  1.00 15.22           H  
ATOM   2746 HD23 LEU A 307     146.771 155.733 140.425  1.00 15.22           H  
ATOM   2747  N   ASP A 308     150.341 153.978 138.286  1.00 11.97           N  
ATOM   2748  CA  ASP A 308     151.665 153.544 137.837  1.00 14.47           C  
ATOM   2749  C   ASP A 308     152.368 152.711 138.922  1.00 17.36           C  
ATOM   2750  O   ASP A 308     151.837 152.534 140.019  1.00 21.07           O  
ATOM   2751  CB  ASP A 308     152.542 154.709 137.298  1.00 18.64           C  
ATOM   2752  CG  ASP A 308     152.829 155.920 138.204  1.00 24.42           C  
ATOM   2753  OD1 ASP A 308     152.524 155.882 139.416  1.00 26.66           O  
ATOM   2754  OD2 ASP A 308     153.444 156.862 137.662  1.00 26.97           O1-
ATOM   2755  H   ASP A 308     150.318 154.827 138.834  1.00 11.97           H  
ATOM   2756  HA  ASP A 308     151.534 152.854 137.006  1.00 14.47           H  
ATOM   2757  HB3 ASP A 308     152.050 155.097 136.405  1.00 18.64           H  
ATOM   2758  HB2 ASP A 308     153.499 154.325 136.946  1.00 18.64           H  
ATOM   2759  N   ILE A 309     153.560 152.202 138.581  1.00 19.37           N  
ATOM   2760  CA  ILE A 309     154.397 151.363 139.437  1.00 19.64           C  
ATOM   2761  C   ILE A 309     154.830 152.040 140.761  1.00 13.23           C  
ATOM   2762  O   ILE A 309     154.969 151.336 141.760  1.00 16.05           O  
ATOM   2763  CB  ILE A 309     155.639 150.859 138.645  1.00 18.11           C  
ATOM   2764  CG1 ILE A 309     156.381 149.687 139.325  1.00 17.09           C  
ATOM   2765  CG2 ILE A 309     156.638 151.978 138.279  1.00 16.80           C  
ATOM   2766  CD1 ILE A 309     155.543 148.412 139.479  1.00 20.58           C  
ATOM   2767  H   ILE A 309     153.910 152.366 137.646  1.00 19.37           H  
ATOM   2768  HA  ILE A 309     153.786 150.501 139.702  1.00 19.64           H  
ATOM   2769  HB  ILE A 309     155.256 150.474 137.700  1.00 18.11           H  
ATOM   2770 HG13 ILE A 309     156.740 149.990 140.306  1.00 17.09           H  
ATOM   2771 HG12 ILE A 309     157.270 149.437 138.746  1.00 17.09           H  
ATOM   2772 HG21 ILE A 309     157.410 151.604 137.606  1.00 16.80           H  
ATOM   2773 HG22 ILE A 309     156.144 152.806 137.771  1.00 16.80           H  
ATOM   2774 HG23 ILE A 309     157.146 152.380 139.156  1.00 16.80           H  
ATOM   2775 HD11 ILE A 309     156.184 147.544 139.638  1.00 20.58           H  
ATOM   2776 HD12 ILE A 309     154.871 148.485 140.334  1.00 20.58           H  
ATOM   2777 HD13 ILE A 309     154.946 148.220 138.589  1.00 20.58           H  
ATOM   2778  N   GLU A 310     154.968 153.380 140.768  1.00 19.71           N  
ATOM   2779  CA  GLU A 310     155.219 154.189 141.965  1.00 23.13           C  
ATOM   2780  C   GLU A 310     154.025 154.197 142.935  1.00 19.82           C  
ATOM   2781  O   GLU A 310     154.225 153.993 144.132  1.00 15.56           O  
ATOM   2782  CB  GLU A 310     155.604 155.629 141.573  1.00 16.92           C  
ATOM   2783  CG  GLU A 310     156.947 155.730 140.816  1.00 20.47           C  
ATOM   2784  CD  GLU A 310     157.403 157.165 140.494  1.00 25.61           C  
ATOM   2785  OE1 GLU A 310     156.891 158.124 141.114  1.00 31.09           O  
ATOM   2786  OE2 GLU A 310     158.276 157.286 139.607  1.00 17.25           O1-
ATOM   2787  H   GLU A 310     154.815 153.896 139.913  1.00 19.71           H  
ATOM   2788  HA  GLU A 310     156.062 153.746 142.497  1.00 23.13           H  
ATOM   2789  HB3 GLU A 310     155.629 156.252 142.466  1.00 16.92           H  
ATOM   2790  HB2 GLU A 310     154.820 156.054 140.946  1.00 16.92           H  
ATOM   2791  HG3 GLU A 310     156.882 155.164 139.886  1.00 20.47           H  
ATOM   2792  HG2 GLU A 310     157.731 155.259 141.409  1.00 20.47           H  
ATOM   2793  N   CYS A 311     152.810 154.395 142.394  1.00 16.05           N  
ATOM   2794  CA  CYS A 311     151.544 154.337 143.129  1.00 14.35           C  
ATOM   2795  C   CYS A 311     151.289 152.943 143.722  1.00 12.64           C  
ATOM   2796  O   CYS A 311     150.961 152.851 144.902  1.00 16.80           O  
ATOM   2797  CB  CYS A 311     150.346 154.720 142.249  1.00 15.52           C  
ATOM   2798  SG  CYS A 311     150.368 156.477 141.840  1.00 27.20           S  
ATOM   2799  H   CYS A 311     152.734 154.565 141.399  1.00 16.05           H  
ATOM   2800  HA  CYS A 311     151.605 155.042 143.961  1.00 14.35           H  
ATOM   2801  HB3 CYS A 311     149.405 154.497 142.752  1.00 15.52           H  
ATOM   2802  HB2 CYS A 311     150.365 154.163 141.317  1.00 15.52           H  
ATOM   2803  HG  CYS A 311     151.370 156.402 140.954  1.00 27.20           H  
ATOM   2804  N   PHE A 312     151.483 151.893 142.905  1.00 15.29           N  
ATOM   2805  CA  PHE A 312     151.357 150.490 143.298  1.00 14.60           C  
ATOM   2806  C   PHE A 312     152.335 150.048 144.399  1.00 13.75           C  
ATOM   2807  O   PHE A 312     151.945 149.238 145.238  1.00 17.42           O  
ATOM   2808  CB  PHE A 312     151.488 149.586 142.055  1.00 15.74           C  
ATOM   2809  CG  PHE A 312     150.318 149.598 141.081  1.00 16.53           C  
ATOM   2810  CD1 PHE A 312     149.001 149.388 141.541  1.00 14.07           C  
ATOM   2811  CD2 PHE A 312     150.549 149.642 139.689  1.00 17.59           C  
ATOM   2812  CE1 PHE A 312     147.962 149.222 140.637  1.00 14.51           C  
ATOM   2813  CE2 PHE A 312     149.489 149.503 138.802  1.00 15.12           C  
ATOM   2814  CZ  PHE A 312     148.204 149.284 139.273  1.00 18.00           C  
ATOM   2815  H   PHE A 312     151.742 152.061 141.940  1.00 15.29           H  
ATOM   2816  HA  PHE A 312     150.363 150.366 143.727  1.00 14.60           H  
ATOM   2817  HB3 PHE A 312     151.635 148.548 142.358  1.00 15.74           H  
ATOM   2818  HB2 PHE A 312     152.393 149.867 141.516  1.00 15.74           H  
ATOM   2819  HD1 PHE A 312     148.792 149.326 142.596  1.00 14.07           H  
ATOM   2820  HD2 PHE A 312     151.549 149.766 139.304  1.00 17.59           H  
ATOM   2821  HE1 PHE A 312     146.966 149.027 140.999  1.00 14.51           H  
ATOM   2822  HE2 PHE A 312     149.659 149.547 137.738  1.00 15.12           H  
ATOM   2823  HZ  PHE A 312     147.392 149.152 138.574  1.00 18.00           H  
ATOM   2824  N   THR A 313     153.559 150.605 144.403  1.00 17.87           N  
ATOM   2825  CA  THR A 313     154.554 150.346 145.443  1.00 17.32           C  
ATOM   2826  C   THR A 313     154.283 151.134 146.743  1.00 15.66           C  
ATOM   2827  O   THR A 313     154.594 150.618 147.816  1.00 18.39           O  
ATOM   2828  CB  THR A 313     155.998 150.638 144.966  1.00 19.81           C  
ATOM   2829  OG1 THR A 313     156.288 149.840 143.834  1.00 20.52           O  
ATOM   2830  CG2 THR A 313     157.078 150.339 146.018  1.00 23.49           C  
ATOM   2831  H   THR A 313     153.819 151.258 143.677  1.00 17.87           H  
ATOM   2832  HA  THR A 313     154.503 149.287 145.697  1.00 17.32           H  
ATOM   2833  HB  THR A 313     156.077 151.681 144.653  1.00 19.81           H  
ATOM   2834  HG1 THR A 313     155.755 150.156 143.097  1.00 20.52           H  
ATOM   2835 HG21 THR A 313     158.077 150.310 145.588  1.00 23.49           H  
ATOM   2836 HG22 THR A 313     157.094 151.087 146.811  1.00 23.49           H  
ATOM   2837 HG23 THR A 313     156.901 149.365 146.474  1.00 23.49           H  
ATOM   2838  N   TYR A 314     153.663 152.328 146.649  1.00 20.15           N  
ATOM   2839  CA  TYR A 314     153.176 153.072 147.816  1.00 13.00           C  
ATOM   2840  C   TYR A 314     152.017 152.351 148.531  1.00 13.51           C  
ATOM   2841  O   TYR A 314     151.953 152.398 149.760  1.00 15.28           O  
ATOM   2842  CB  TYR A 314     152.777 154.515 147.434  1.00 13.95           C  
ATOM   2843  CG  TYR A 314     152.301 155.339 148.620  1.00 13.74           C  
ATOM   2844  CD1 TYR A 314     153.240 155.807 149.562  1.00 16.25           C  
ATOM   2845  CD2 TYR A 314     150.923 155.561 148.836  1.00 11.68           C  
ATOM   2846  CE1 TYR A 314     152.799 156.467 150.724  1.00 17.13           C  
ATOM   2847  CE2 TYR A 314     150.485 156.223 150.000  1.00 16.12           C  
ATOM   2848  CZ  TYR A 314     151.426 156.659 150.952  1.00 15.60           C  
ATOM   2849  OH  TYR A 314     151.024 157.247 152.113  1.00 23.00           O  
ATOM   2850  H   TYR A 314     153.431 152.706 145.740  1.00 20.15           H  
ATOM   2851  HA  TYR A 314     154.004 153.139 148.526  1.00 13.00           H  
ATOM   2852  HB3 TYR A 314     151.995 154.506 146.674  1.00 13.95           H  
ATOM   2853  HB2 TYR A 314     153.622 155.031 146.984  1.00 13.95           H  
ATOM   2854  HD1 TYR A 314     154.296 155.637 149.411  1.00 16.25           H  
ATOM   2855  HD2 TYR A 314     150.193 155.183 148.135  1.00 11.68           H  
ATOM   2856  HE1 TYR A 314     153.507 156.814 151.458  1.00 17.13           H  
ATOM   2857  HE2 TYR A 314     149.428 156.369 150.170  1.00 16.12           H  
ATOM   2858  HH  TYR A 314     150.070 157.332 152.191  1.00 23.00           H  
ATOM   2859  N   LEU A 315     151.148 151.681 147.751  1.00 14.80           N  
ATOM   2860  CA  LEU A 315     150.025 150.886 148.249  1.00 12.89           C  
ATOM   2861  C   LEU A 315     150.452 149.691 149.121  1.00 16.15           C  
ATOM   2862  O   LEU A 315     149.653 149.271 149.951  1.00 23.01           O  
ATOM   2863  CB  LEU A 315     149.113 150.450 147.078  1.00 13.24           C  
ATOM   2864  CG  LEU A 315     148.267 151.596 146.476  1.00 18.31           C  
ATOM   2865  CD1 LEU A 315     147.616 151.179 145.144  1.00 21.27           C  
ATOM   2866  CD2 LEU A 315     147.229 152.127 147.481  1.00 17.70           C  
ATOM   2867  H   LEU A 315     151.262 151.707 146.747  1.00 14.80           H  
ATOM   2868  HA  LEU A 315     149.455 151.541 148.905  1.00 12.89           H  
ATOM   2869  HB3 LEU A 315     148.432 149.662 147.402  1.00 13.24           H  
ATOM   2870  HB2 LEU A 315     149.723 149.999 146.297  1.00 13.24           H  
ATOM   2871  HG  LEU A 315     148.927 152.432 146.254  1.00 18.31           H  
ATOM   2872 HD11 LEU A 315     146.632 151.625 144.997  1.00 21.27           H  
ATOM   2873 HD12 LEU A 315     148.234 151.488 144.301  1.00 21.27           H  
ATOM   2874 HD13 LEU A 315     147.486 150.101 145.080  1.00 21.27           H  
ATOM   2875 HD21 LEU A 315     146.211 152.112 147.092  1.00 17.70           H  
ATOM   2876 HD22 LEU A 315     147.219 151.543 148.401  1.00 17.70           H  
ATOM   2877 HD23 LEU A 315     147.459 153.158 147.754  1.00 17.70           H  
ATOM   2878  N   HIS A 316     151.701 149.210 148.992  1.00 19.75           N  
ATOM   2879  CA  HIS A 316     152.286 148.204 149.885  1.00 16.22           C  
ATOM   2880  C   HIS A 316     152.392 148.704 151.336  1.00 17.95           C  
ATOM   2881  O   HIS A 316     151.894 148.026 152.231  1.00 26.00           O  
ATOM   2882  CB  HIS A 316     153.662 147.757 149.356  1.00 14.64           C  
ATOM   2883  CG  HIS A 316     153.659 147.176 147.963  1.00 18.57           C  
ATOM   2884  ND1 HIS A 316     154.825 146.961 147.251  1.00 21.01           N  
ATOM   2885  CD2 HIS A 316     152.638 146.766 147.131  1.00 15.51           C  
ATOM   2886  CE1 HIS A 316     154.475 146.475 146.059  1.00 22.45           C  
ATOM   2887  NE2 HIS A 316     153.164 146.320 145.918  1.00 19.91           N  
ATOM   2888  H   HIS A 316     152.318 149.602 148.295  1.00 19.75           H  
ATOM   2889  HA  HIS A 316     151.625 147.335 149.883  1.00 16.22           H  
ATOM   2890  HB3 HIS A 316     154.087 147.013 150.028  1.00 14.64           H  
ATOM   2891  HB2 HIS A 316     154.360 148.594 149.373  1.00 14.64           H  
ATOM   2892  HD1 HIS A 316     155.765 147.149 147.569  1.00 21.01           H  
ATOM   2893  HD2 HIS A 316     151.572 146.767 147.303  1.00 15.51           H  
ATOM   2894  HE1 HIS A 316     155.190 146.226 145.288  1.00 22.45           H  
ATOM   2895  N   ARG A 317     152.977 149.901 151.528  1.00 17.96           N  
ATOM   2896  CA  ARG A 317     153.107 150.558 152.832  1.00 16.78           C  
ATOM   2897  C   ARG A 317     151.753 151.021 153.411  1.00 18.62           C  
ATOM   2898  O   ARG A 317     151.557 150.919 154.623  1.00 17.83           O  
ATOM   2899  CB  ARG A 317     154.123 151.720 152.722  1.00 21.09           C  
ATOM   2900  CG  ARG A 317     154.492 152.365 154.074  1.00 21.39           C  
ATOM   2901  CD  ARG A 317     155.479 153.538 153.950  1.00 16.51           C  
ATOM   2902  NE  ARG A 317     155.651 154.233 155.240  1.00 16.56           N  
ATOM   2903  CZ  ARG A 317     155.397 155.522 155.546  1.00 21.24           C  
ATOM   2904  NH1 ARG A 317     155.006 156.435 154.651  1.00 25.82           N  
ATOM   2905  NH2 ARG A 317     155.543 155.925 156.809  1.00 22.87           N1+
ATOM   2906  H   ARG A 317     153.333 150.412 150.733  1.00 17.96           H  
ATOM   2907  HA  ARG A 317     153.522 149.818 153.521  1.00 16.78           H  
ATOM   2908  HB3 ARG A 317     153.725 152.486 152.055  1.00 21.09           H  
ATOM   2909  HB2 ARG A 317     155.037 151.357 152.250  1.00 21.09           H  
ATOM   2910  HG3 ARG A 317     154.990 151.575 154.639  1.00 21.39           H  
ATOM   2911  HG2 ARG A 317     153.622 152.645 154.667  1.00 21.39           H  
ATOM   2912  HD3 ARG A 317     155.244 154.182 153.104  1.00 16.51           H  
ATOM   2913  HD2 ARG A 317     156.467 153.123 153.747  1.00 16.51           H  
ATOM   2914  HE  ARG A 317     155.955 153.637 155.997  1.00 16.56           H  
ATOM   2915 HH12 ARG A 317     154.849 157.394 154.938  1.00 25.82           H  
ATOM   2916 HH11 ARG A 317     155.006 156.216 153.662  1.00 25.82           H  
ATOM   2917 HH22 ARG A 317     155.414 156.907 157.032  1.00 22.87           H  
ATOM   2918 HH21 ARG A 317     155.843 155.277 157.520  1.00 22.87           H  
ATOM   2919  N   ALA A 318     150.847 151.502 152.540  1.00 19.95           N  
ATOM   2920  CA  ALA A 318     149.514 151.980 152.911  1.00 16.03           C  
ATOM   2921  C   ALA A 318     148.585 150.863 153.419  1.00 21.19           C  
ATOM   2922  O   ALA A 318     147.909 151.071 154.422  1.00 25.21           O  
ATOM   2923  CB  ALA A 318     148.879 152.725 151.728  1.00 18.76           C  
ATOM   2924  H   ALA A 318     151.090 151.571 151.560  1.00 19.95           H  
ATOM   2925  HA  ALA A 318     149.643 152.700 153.721  1.00 16.03           H  
ATOM   2926  HB1 ALA A 318     147.963 153.233 152.032  1.00 18.76           H  
ATOM   2927  HB2 ALA A 318     149.554 153.483 151.328  1.00 18.76           H  
ATOM   2928  HB3 ALA A 318     148.620 152.044 150.918  1.00 18.76           H  
ATOM   2929  N   LEU A 319     148.589 149.698 152.746  1.00 13.49           N  
ATOM   2930  CA  LEU A 319     147.776 148.528 153.100  1.00 13.21           C  
ATOM   2931  C   LEU A 319     148.353 147.715 154.276  1.00 18.18           C  
ATOM   2932  O   LEU A 319     147.603 146.970 154.902  1.00 29.54           O  
ATOM   2933  CB  LEU A 319     147.609 147.625 151.857  1.00 18.29           C  
ATOM   2934  CG  LEU A 319     146.817 148.257 150.688  1.00 16.25           C  
ATOM   2935  CD1 LEU A 319     146.983 147.416 149.408  1.00 15.00           C  
ATOM   2936  CD2 LEU A 319     145.335 148.490 151.015  1.00 21.99           C  
ATOM   2937  H   LEU A 319     149.170 149.599 151.924  1.00 13.49           H  
ATOM   2938  HA  LEU A 319     146.789 148.872 153.415  1.00 13.21           H  
ATOM   2939  HB3 LEU A 319     147.130 146.685 152.133  1.00 18.29           H  
ATOM   2940  HB2 LEU A 319     148.604 147.345 151.507  1.00 18.29           H  
ATOM   2941  HG  LEU A 319     147.224 149.244 150.473  1.00 16.25           H  
ATOM   2942 HD11 LEU A 319     146.044 147.266 148.879  1.00 15.00           H  
ATOM   2943 HD12 LEU A 319     147.661 147.913 148.718  1.00 15.00           H  
ATOM   2944 HD13 LEU A 319     147.399 146.429 149.614  1.00 15.00           H  
ATOM   2945 HD21 LEU A 319     144.775 148.754 150.118  1.00 21.99           H  
ATOM   2946 HD22 LEU A 319     144.868 147.604 151.437  1.00 21.99           H  
ATOM   2947 HD23 LEU A 319     145.210 149.304 151.727  1.00 21.99           H  
ATOM   2948  N   GLU A 320     149.654 147.858 154.579  1.00 21.92           N  
ATOM   2949  CA  GLU A 320     150.298 147.176 155.708  1.00 17.97           C  
ATOM   2950  C   GLU A 320     150.235 147.965 157.031  1.00 19.81           C  
ATOM   2951  O   GLU A 320     150.630 147.421 158.064  1.00 24.60           O  
ATOM   2952  CB  GLU A 320     151.722 146.743 155.303  1.00 23.84           C  
ATOM   2953  CG  GLU A 320     151.662 145.567 154.299  1.00 21.02           C  
ATOM   2954  CD  GLU A 320     153.000 145.059 153.748  1.00 26.13           C  
ATOM   2955  OE1 GLU A 320     154.008 145.802 153.772  1.00 27.15           O  
ATOM   2956  OE2 GLU A 320     152.984 143.897 153.287  1.00 31.88           O1-
ATOM   2957  H   GLU A 320     150.240 148.461 154.019  1.00 21.92           H  
ATOM   2958  HA  GLU A 320     149.749 146.259 155.922  1.00 17.97           H  
ATOM   2959  HB3 GLU A 320     152.301 146.449 156.179  1.00 23.84           H  
ATOM   2960  HB2 GLU A 320     152.247 147.591 154.863  1.00 23.84           H  
ATOM   2961  HG3 GLU A 320     151.044 145.836 153.442  1.00 21.02           H  
ATOM   2962  HG2 GLU A 320     151.150 144.730 154.777  1.00 21.02           H  
ATOM   2963  N   SER A 321     149.696 149.197 156.994  1.00 18.95           N  
ATOM   2964  CA  SER A 321     149.465 150.049 158.159  1.00 17.48           C  
ATOM   2965  C   SER A 321     148.301 149.548 159.039  1.00 19.80           C  
ATOM   2966  O   SER A 321     147.288 149.068 158.529  1.00 26.21           O  
ATOM   2967  CB  SER A 321     149.244 151.495 157.671  1.00 16.68           C  
ATOM   2968  OG  SER A 321     149.041 152.405 158.737  1.00 21.51           O  
ATOM   2969  H   SER A 321     149.379 149.562 156.107  1.00 18.95           H  
ATOM   2970  HA  SER A 321     150.378 150.037 158.759  1.00 17.48           H  
ATOM   2971  HB3 SER A 321     148.384 151.548 157.006  1.00 16.68           H  
ATOM   2972  HB2 SER A 321     150.110 151.823 157.098  1.00 16.68           H  
ATOM   2973  HG  SER A 321     149.049 153.296 158.376  1.00 21.51           H  
ATOM   2974  N   SER A 322     148.482 149.726 160.357  1.00 16.71           N  
ATOM   2975  CA  SER A 322     147.529 149.432 161.430  1.00 15.74           C  
ATOM   2976  C   SER A 322     146.311 150.381 161.477  1.00 17.57           C  
ATOM   2977  O   SER A 322     145.330 150.050 162.142  1.00 18.69           O  
ATOM   2978  CB  SER A 322     148.343 149.441 162.746  1.00 15.46           C  
ATOM   2979  OG  SER A 322     147.574 149.226 163.910  1.00 26.72           O  
ATOM   2980  H   SER A 322     149.349 150.143 160.662  1.00 16.71           H  
ATOM   2981  HA  SER A 322     147.129 148.432 161.274  1.00 15.74           H  
ATOM   2982  HB3 SER A 322     148.856 150.396 162.866  1.00 15.46           H  
ATOM   2983  HB2 SER A 322     149.117 148.674 162.712  1.00 15.46           H  
ATOM   2984  HG  SER A 322     147.265 148.315 163.931  1.00 26.72           H  
ATOM   2985  N   ILE A 323     146.387 151.528 160.782  1.00 22.06           N  
ATOM   2986  CA  ILE A 323     145.399 152.609 160.848  1.00 20.23           C  
ATOM   2987  C   ILE A 323     144.524 152.686 159.574  1.00 18.88           C  
ATOM   2988  O   ILE A 323     143.433 153.256 159.628  1.00 17.62           O  
ATOM   2989  CB  ILE A 323     146.121 153.976 161.084  1.00 18.43           C  
ATOM   2990  CG1 ILE A 323     146.993 153.927 162.368  1.00 21.96           C  
ATOM   2991  CG2 ILE A 323     145.163 155.193 161.141  1.00 17.12           C  
ATOM   2992  CD1 ILE A 323     147.975 155.098 162.528  1.00 20.56           C  
ATOM   2993  H   ILE A 323     147.223 151.724 160.248  1.00 22.06           H  
ATOM   2994  HA  ILE A 323     144.716 152.436 161.679  1.00 20.23           H  
ATOM   2995  HB  ILE A 323     146.802 154.138 160.247  1.00 18.43           H  
ATOM   2996 HG13 ILE A 323     147.593 153.018 162.399  1.00 21.96           H  
ATOM   2997 HG12 ILE A 323     146.349 153.865 163.241  1.00 21.96           H  
ATOM   2998 HG21 ILE A 323     145.676 156.110 161.428  1.00 17.12           H  
ATOM   2999 HG22 ILE A 323     144.699 155.400 160.178  1.00 17.12           H  
ATOM   3000 HG23 ILE A 323     144.364 155.026 161.864  1.00 17.12           H  
ATOM   3001 HD11 ILE A 323     147.796 155.640 163.455  1.00 20.56           H  
ATOM   3002 HD12 ILE A 323     149.006 154.742 162.556  1.00 20.56           H  
ATOM   3003 HD13 ILE A 323     147.901 155.814 161.714  1.00 20.56           H  
ATOM   3004  N   ALA A 324     144.999 152.099 158.463  1.00 16.54           N  
ATOM   3005  CA  ALA A 324     144.391 152.175 157.134  1.00 13.07           C  
ATOM   3006  C   ALA A 324     142.985 151.547 157.023  1.00 17.24           C  
ATOM   3007  O   ALA A 324     142.747 150.528 157.662  1.00 20.94           O  
ATOM   3008  CB  ALA A 324     145.344 151.482 156.155  1.00 13.16           C  
ATOM   3009  H   ALA A 324     145.875 151.599 158.513  1.00 16.54           H  
ATOM   3010  HA  ALA A 324     144.346 153.235 156.908  1.00 13.07           H  
ATOM   3011  HB1 ALA A 324     144.955 151.484 155.136  1.00 13.16           H  
ATOM   3012  HB2 ALA A 324     146.299 152.002 156.139  1.00 13.16           H  
ATOM   3013  HB3 ALA A 324     145.536 150.447 156.440  1.00 13.16           H  
ATOM   3014  N   PRO A 325     142.084 152.130 156.198  1.00 18.79           N  
ATOM   3015  CA  PRO A 325     140.753 151.554 155.903  1.00 16.62           C  
ATOM   3016  C   PRO A 325     140.814 150.227 155.126  1.00 14.18           C  
ATOM   3017  O   PRO A 325     141.856 149.880 154.568  1.00 13.52           O  
ATOM   3018  CB  PRO A 325     140.084 152.643 155.040  1.00 15.47           C  
ATOM   3019  CG  PRO A 325     141.247 153.317 154.336  1.00 11.68           C  
ATOM   3020  CD  PRO A 325     142.295 153.355 155.432  1.00 12.78           C  
ATOM   3021  HA  PRO A 325     140.187 151.400 156.823  1.00 16.62           H  
ATOM   3022  HB3 PRO A 325     139.573 153.362 155.680  1.00 15.47           H  
ATOM   3023  HB2 PRO A 325     139.344 152.265 154.333  1.00 15.47           H  
ATOM   3024  HG3 PRO A 325     141.022 154.300 153.936  1.00 11.68           H  
ATOM   3025  HG2 PRO A 325     141.594 152.693 153.511  1.00 11.68           H  
ATOM   3026  HD2 PRO A 325     143.289 153.434 155.013  1.00 12.78           H  
ATOM   3027  HD3 PRO A 325     142.136 154.211 156.086  1.00 12.78           H  
ATOM   3028  N   ILE A 326     139.658 149.549 155.048  1.00 17.26           N  
ATOM   3029  CA  ILE A 326     139.417 148.469 154.088  1.00 11.41           C  
ATOM   3030  C   ILE A 326     139.357 149.072 152.669  1.00 13.84           C  
ATOM   3031  O   ILE A 326     138.680 150.079 152.477  1.00 21.35           O  
ATOM   3032  CB  ILE A 326     138.067 147.746 154.378  1.00 15.10           C  
ATOM   3033  CG1 ILE A 326     137.992 147.190 155.823  1.00 13.06           C  
ATOM   3034  CG2 ILE A 326     137.707 146.647 153.350  1.00 10.88           C  
ATOM   3035  CD1 ILE A 326     139.093 146.189 156.198  1.00 15.52           C  
ATOM   3036  H   ILE A 326     138.839 149.906 155.519  1.00 17.26           H  
ATOM   3037  HA  ILE A 326     140.240 147.754 154.144  1.00 11.41           H  
ATOM   3038  HB  ILE A 326     137.280 148.498 154.307  1.00 15.10           H  
ATOM   3039 HG13 ILE A 326     137.024 146.717 155.985  1.00 13.06           H  
ATOM   3040 HG12 ILE A 326     138.023 148.017 156.533  1.00 13.06           H  
ATOM   3041 HG21 ILE A 326     136.791 146.128 153.631  1.00 10.88           H  
ATOM   3042 HG22 ILE A 326     137.538 147.053 152.352  1.00 10.88           H  
ATOM   3043 HG23 ILE A 326     138.495 145.898 153.269  1.00 10.88           H  
ATOM   3044 HD11 ILE A 326     138.891 145.744 157.172  1.00 15.52           H  
ATOM   3045 HD12 ILE A 326     139.145 145.379 155.473  1.00 15.52           H  
ATOM   3046 HD13 ILE A 326     140.073 146.666 156.252  1.00 15.52           H  
ATOM   3047  N   VAL A 327     140.085 148.479 151.714  1.00 12.59           N  
ATOM   3048  CA  VAL A 327     140.196 149.017 150.359  1.00  9.15           C  
ATOM   3049  C   VAL A 327     139.529 148.069 149.354  1.00 12.69           C  
ATOM   3050  O   VAL A 327     139.621 146.851 149.501  1.00 15.61           O  
ATOM   3051  CB  VAL A 327     141.681 149.256 149.967  1.00 11.92           C  
ATOM   3052  CG1 VAL A 327     141.904 149.687 148.502  1.00 18.33           C  
ATOM   3053  CG2 VAL A 327     142.310 150.308 150.896  1.00 15.36           C  
ATOM   3054  H   VAL A 327     140.604 147.633 151.916  1.00 12.59           H  
ATOM   3055  HA  VAL A 327     139.690 149.979 150.289  1.00  9.15           H  
ATOM   3056  HB  VAL A 327     142.234 148.327 150.114  1.00 11.92           H  
ATOM   3057 HG11 VAL A 327     142.943 149.968 148.334  1.00 18.33           H  
ATOM   3058 HG12 VAL A 327     141.677 148.886 147.797  1.00 18.33           H  
ATOM   3059 HG13 VAL A 327     141.289 150.549 148.243  1.00 18.33           H  
ATOM   3060 HG21 VAL A 327     143.328 150.536 150.590  1.00 15.36           H  
ATOM   3061 HG22 VAL A 327     141.748 151.242 150.882  1.00 15.36           H  
ATOM   3062 HG23 VAL A 327     142.357 149.960 151.927  1.00 15.36           H  
ATOM   3063  N   ILE A 328     138.879 148.665 148.347  1.00 13.80           N  
ATOM   3064  CA  ILE A 328     138.317 147.973 147.194  1.00 12.76           C  
ATOM   3065  C   ILE A 328     139.002 148.544 145.941  1.00  6.50           C  
ATOM   3066  O   ILE A 328     139.121 149.760 145.799  1.00 17.66           O  
ATOM   3067  CB  ILE A 328     136.777 148.184 147.071  1.00 13.38           C  
ATOM   3068  CG1 ILE A 328     136.028 147.699 148.337  1.00  9.97           C  
ATOM   3069  CG2 ILE A 328     136.174 147.505 145.817  1.00 17.42           C  
ATOM   3070  CD1 ILE A 328     134.561 148.148 148.390  1.00 15.07           C  
ATOM   3071  H   ILE A 328     138.844 149.677 148.309  1.00 13.80           H  
ATOM   3072  HA  ILE A 328     138.521 146.902 147.247  1.00 12.76           H  
ATOM   3073  HB  ILE A 328     136.594 149.255 146.984  1.00 13.38           H  
ATOM   3074 HG13 ILE A 328     136.513 148.072 149.238  1.00  9.97           H  
ATOM   3075 HG12 ILE A 328     136.080 146.611 148.402  1.00  9.97           H  
ATOM   3076 HG21 ILE A 328     135.105 147.699 145.731  1.00 17.42           H  
ATOM   3077 HG22 ILE A 328     136.614 147.859 144.886  1.00 17.42           H  
ATOM   3078 HG23 ILE A 328     136.316 146.425 145.854  1.00 17.42           H  
ATOM   3079 HD11 ILE A 328     134.145 147.999 149.386  1.00 15.07           H  
ATOM   3080 HD12 ILE A 328     134.460 149.205 148.141  1.00 15.07           H  
ATOM   3081 HD13 ILE A 328     133.948 147.586 147.689  1.00 15.07           H  
ATOM   3082  N   PHE A 329     139.426 147.639 145.056  1.00 14.37           N  
ATOM   3083  CA  PHE A 329     139.993 147.924 143.744  1.00 10.93           C  
ATOM   3084  C   PHE A 329     139.081 147.314 142.668  1.00 13.77           C  
ATOM   3085  O   PHE A 329     138.315 146.396 142.966  1.00 11.56           O  
ATOM   3086  CB  PHE A 329     141.405 147.307 143.668  1.00  8.11           C  
ATOM   3087  CG  PHE A 329     142.446 147.882 144.614  1.00  9.40           C  
ATOM   3088  CD1 PHE A 329     142.779 149.249 144.557  1.00 15.69           C  
ATOM   3089  CD2 PHE A 329     143.139 147.047 145.515  1.00 13.97           C  
ATOM   3090  CE1 PHE A 329     143.789 149.759 145.363  1.00 13.53           C  
ATOM   3091  CE2 PHE A 329     144.152 147.572 146.308  1.00 16.67           C  
ATOM   3092  CZ  PHE A 329     144.479 148.920 146.229  1.00 19.66           C  
ATOM   3093  H   PHE A 329     139.326 146.656 145.274  1.00 14.37           H  
ATOM   3094  HA  PHE A 329     140.051 148.997 143.572  1.00 10.93           H  
ATOM   3095  HB3 PHE A 329     141.799 147.424 142.660  1.00  8.11           H  
ATOM   3096  HB2 PHE A 329     141.343 146.234 143.841  1.00  8.11           H  
ATOM   3097  HD1 PHE A 329     142.267 149.888 143.855  1.00 15.69           H  
ATOM   3098  HD2 PHE A 329     142.897 145.998 145.576  1.00 13.97           H  
ATOM   3099  HE1 PHE A 329     144.047 150.806 145.305  1.00 13.53           H  
ATOM   3100  HE2 PHE A 329     144.695 146.927 146.981  1.00 16.67           H  
ATOM   3101  HZ  PHE A 329     145.270 149.318 146.848  1.00 19.66           H  
ATOM   3102  N   ALA A 330     139.200 147.811 141.427  1.00 18.17           N  
ATOM   3103  CA  ALA A 330     138.473 147.270 140.279  1.00 14.71           C  
ATOM   3104  C   ALA A 330     139.262 147.477 138.980  1.00 14.30           C  
ATOM   3105  O   ALA A 330     139.794 148.566 138.756  1.00 17.02           O  
ATOM   3106  CB  ALA A 330     137.058 147.866 140.209  1.00 16.70           C  
ATOM   3107  H   ALA A 330     139.833 148.574 141.237  1.00 18.17           H  
ATOM   3108  HA  ALA A 330     138.374 146.197 140.421  1.00 14.71           H  
ATOM   3109  HB1 ALA A 330     136.555 147.604 139.277  1.00 16.70           H  
ATOM   3110  HB2 ALA A 330     136.437 147.501 141.027  1.00 16.70           H  
ATOM   3111  HB3 ALA A 330     137.084 148.951 140.284  1.00 16.70           H  
ATOM   3112  N   SER A 331     139.306 146.418 138.153  1.00 15.37           N  
ATOM   3113  CA  SER A 331     139.997 146.384 136.863  1.00 13.82           C  
ATOM   3114  C   SER A 331     139.266 145.444 135.892  1.00 15.26           C  
ATOM   3115  O   SER A 331     138.800 144.378 136.301  1.00 22.93           O  
ATOM   3116  CB  SER A 331     141.469 145.954 137.060  1.00 25.95           C  
ATOM   3117  OG  SER A 331     142.169 145.897 135.831  1.00 26.45           O  
ATOM   3118  H   SER A 331     138.828 145.565 138.411  1.00 15.37           H  
ATOM   3119  HA  SER A 331     139.979 147.388 136.432  1.00 13.82           H  
ATOM   3120  HB3 SER A 331     141.526 144.976 137.539  1.00 25.95           H  
ATOM   3121  HB2 SER A 331     141.992 146.652 137.707  1.00 25.95           H  
ATOM   3122  HG  SER A 331     143.091 145.680 136.004  1.00 26.45           H  
ATOM   3123  N   ASN A 332     139.233 145.859 134.615  1.00 25.93           N  
ATOM   3124  CA  ASN A 332     138.712 145.105 133.466  1.00 24.64           C  
ATOM   3125  C   ASN A 332     139.814 144.724 132.456  1.00 28.26           C  
ATOM   3126  O   ASN A 332     139.497 144.104 131.440  1.00 32.69           O  
ATOM   3127  CB  ASN A 332     137.527 145.868 132.810  1.00 22.92           C  
ATOM   3128  CG  ASN A 332     137.758 147.359 132.523  1.00 27.63           C  
ATOM   3129  OD1 ASN A 332     138.866 147.773 132.191  1.00 28.59           O  
ATOM   3130  ND2 ASN A 332     136.708 148.175 132.644  1.00 31.79           N  
ATOM   3131  H   ASN A 332     139.643 146.754 134.389  1.00 25.93           H  
ATOM   3132  HA  ASN A 332     138.318 144.168 133.851  1.00 24.64           H  
ATOM   3133  HB3 ASN A 332     136.679 145.808 133.486  1.00 22.92           H  
ATOM   3134  HB2 ASN A 332     137.202 145.372 131.894  1.00 22.92           H  
ATOM   3135 HD22 ASN A 332     136.819 149.166 132.484  1.00 31.79           H  
ATOM   3136 HD21 ASN A 332     135.803 147.831 132.936  1.00 31.79           H  
ATOM   3137  N   ARG A 333     141.079 145.072 132.752  1.00 26.75           N  
ATOM   3138  CA  ARG A 333     142.250 144.700 131.960  1.00 25.50           C  
ATOM   3139  C   ARG A 333     142.595 143.209 132.121  1.00 26.20           C  
ATOM   3140  O   ARG A 333     142.523 142.674 133.228  1.00 28.57           O  
ATOM   3141  CB  ARG A 333     143.459 145.561 132.389  1.00 23.81           C  
ATOM   3142  CG  ARG A 333     143.333 147.076 132.139  1.00 25.92           C  
ATOM   3143  CD  ARG A 333     143.295 147.456 130.649  1.00 30.49           C  
ATOM   3144  NE  ARG A 333     143.259 148.917 130.441  1.00 26.36           N  
ATOM   3145  CZ  ARG A 333     142.180 149.706 130.267  1.00 27.45           C  
ATOM   3146  NH1 ARG A 333     140.928 149.233 130.315  1.00 27.35           N  
ATOM   3147  NH2 ARG A 333     142.358 151.012 130.030  1.00 29.03           N1+
ATOM   3148  H   ARG A 333     141.268 145.552 133.621  1.00 26.75           H  
ATOM   3149  HA  ARG A 333     142.029 144.887 130.910  1.00 25.50           H  
ATOM   3150  HB3 ARG A 333     144.353 145.210 131.872  1.00 23.81           H  
ATOM   3151  HB2 ARG A 333     143.654 145.399 133.448  1.00 23.81           H  
ATOM   3152  HG3 ARG A 333     144.194 147.559 132.601  1.00 25.92           H  
ATOM   3153  HG2 ARG A 333     142.457 147.474 132.654  1.00 25.92           H  
ATOM   3154  HD3 ARG A 333     142.458 146.981 130.143  1.00 30.49           H  
ATOM   3155  HD2 ARG A 333     144.191 147.078 130.156  1.00 30.49           H  
ATOM   3156  HE  ARG A 333     144.165 149.361 130.434  1.00 26.36           H  
ATOM   3157 HH12 ARG A 333     140.140 149.829 130.094  1.00 27.35           H  
ATOM   3158 HH11 ARG A 333     140.754 148.266 130.549  1.00 27.35           H  
ATOM   3159 HH22 ARG A 333     141.557 151.612 129.883  1.00 29.03           H  
ATOM   3160 HH21 ARG A 333     143.285 151.404 129.974  1.00 29.03           H  
ATOM   3161  N   GLY A 334     143.026 142.599 131.005  1.00 32.37           N  
ATOM   3162  CA  GLY A 334     143.658 141.279 130.957  1.00 30.31           C  
ATOM   3163  C   GLY A 334     145.161 141.447 131.216  1.00 27.55           C  
ATOM   3164  O   GLY A 334     145.575 142.430 131.837  1.00 30.68           O  
ATOM   3165  H   GLY A 334     143.057 143.131 130.148  1.00 32.37           H  
ATOM   3166  HA3 GLY A 334     143.500 140.849 129.968  1.00 30.31           H  
ATOM   3167  HA2 GLY A 334     143.220 140.599 131.687  1.00 30.31           H  
ATOM   3168  N   ASN A 335     145.986 140.484 130.752  1.00 29.89           N  
ATOM   3169  CA  ASN A 335     147.458 140.576 130.776  1.00 31.97           C  
ATOM   3170  C   ASN A 335     147.915 141.816 129.991  1.00 30.44           C  
ATOM   3171  O   ASN A 335     147.839 141.836 128.763  1.00 33.77           O  
ATOM   3172  CB  ASN A 335     148.094 139.277 130.223  1.00 32.87           C  
ATOM   3173  CG  ASN A 335     148.331 138.217 131.301  1.00 37.22           C  
ATOM   3174  OD1 ASN A 335     147.594 137.239 131.396  1.00 34.17           O  
ATOM   3175  ND2 ASN A 335     149.381 138.399 132.106  1.00 39.16           N  
ATOM   3176  H   ASN A 335     145.596 139.688 130.267  1.00 29.89           H  
ATOM   3177  HA  ASN A 335     147.698 140.673 131.837  1.00 31.97           H  
ATOM   3178  HB3 ASN A 335     149.078 139.496 129.806  1.00 32.87           H  
ATOM   3179  HB2 ASN A 335     147.511 138.868 129.396  1.00 32.87           H  
ATOM   3180 HD22 ASN A 335     149.584 137.731 132.834  1.00 39.16           H  
ATOM   3181 HD21 ASN A 335     149.976 139.207 131.998  1.00 39.16           H  
ATOM   3182  N   CYS A 336     148.318 142.836 130.760  1.00 30.91           N  
ATOM   3183  CA  CYS A 336     148.467 144.216 130.322  1.00 30.08           C  
ATOM   3184  C   CYS A 336     149.736 144.795 130.957  1.00 28.73           C  
ATOM   3185  O   CYS A 336     150.032 144.495 132.116  1.00 33.36           O  
ATOM   3186  CB  CYS A 336     147.195 145.017 130.697  1.00 29.20           C  
ATOM   3187  SG  CYS A 336     147.278 146.794 130.321  1.00 46.82           S  
ATOM   3188  H   CYS A 336     148.366 142.700 131.761  1.00 30.91           H  
ATOM   3189  HA  CYS A 336     148.591 144.247 129.237  1.00 30.08           H  
ATOM   3190  HB3 CYS A 336     146.986 144.914 131.763  1.00 29.20           H  
ATOM   3191  HB2 CYS A 336     146.332 144.605 130.173  1.00 29.20           H  
ATOM   3192  HG  CYS A 336     148.242 147.086 131.201  1.00 46.82           H  
ATOM   3193  N   VAL A 337     150.441 145.639 130.187  1.00 28.07           N  
ATOM   3194  CA  VAL A 337     151.603 146.403 130.634  1.00 28.11           C  
ATOM   3195  C   VAL A 337     151.216 147.401 131.742  1.00 24.80           C  
ATOM   3196  O   VAL A 337     150.282 148.185 131.561  1.00 25.00           O  
ATOM   3197  CB  VAL A 337     152.258 147.168 129.448  1.00 29.85           C  
ATOM   3198  CG1 VAL A 337     153.349 148.184 129.852  1.00 30.07           C  
ATOM   3199  CG2 VAL A 337     152.826 146.178 128.416  1.00 31.47           C  
ATOM   3200  H   VAL A 337     150.128 145.830 129.246  1.00 28.07           H  
ATOM   3201  HA  VAL A 337     152.337 145.703 131.032  1.00 28.11           H  
ATOM   3202  HB  VAL A 337     151.478 147.736 128.938  1.00 29.85           H  
ATOM   3203 HG11 VAL A 337     153.855 148.588 128.974  1.00 30.07           H  
ATOM   3204 HG12 VAL A 337     152.934 149.040 130.384  1.00 30.07           H  
ATOM   3205 HG13 VAL A 337     154.104 147.725 130.490  1.00 30.07           H  
ATOM   3206 HG21 VAL A 337     153.263 146.703 127.567  1.00 31.47           H  
ATOM   3207 HG22 VAL A 337     153.602 145.548 128.853  1.00 31.47           H  
ATOM   3208 HG23 VAL A 337     152.054 145.519 128.018  1.00 31.47           H  
ATOM   3209  N   ILE A 338     151.955 147.339 132.860  1.00 23.45           N  
ATOM   3210  CA  ILE A 338     151.819 148.248 133.997  1.00 22.37           C  
ATOM   3211  C   ILE A 338     152.385 149.629 133.607  1.00 20.06           C  
ATOM   3212  O   ILE A 338     153.444 149.692 132.980  1.00 21.86           O  
ATOM   3213  CB  ILE A 338     152.619 147.727 135.229  1.00 22.03           C  
ATOM   3214  CG1 ILE A 338     152.215 146.295 135.647  1.00 20.75           C  
ATOM   3215  CG2 ILE A 338     152.531 148.658 136.459  1.00 21.47           C  
ATOM   3216  CD1 ILE A 338     153.350 145.545 136.358  1.00 24.62           C  
ATOM   3217  H   ILE A 338     152.698 146.657 132.926  1.00 23.45           H  
ATOM   3218  HA  ILE A 338     150.763 148.338 134.261  1.00 22.37           H  
ATOM   3219  HB  ILE A 338     153.667 147.679 134.933  1.00 22.03           H  
ATOM   3220 HG13 ILE A 338     151.934 145.698 134.780  1.00 20.75           H  
ATOM   3221 HG12 ILE A 338     151.325 146.320 136.277  1.00 20.75           H  
ATOM   3222 HG21 ILE A 338     153.015 148.225 137.332  1.00 21.47           H  
ATOM   3223 HG22 ILE A 338     153.004 149.622 136.292  1.00 21.47           H  
ATOM   3224 HG23 ILE A 338     151.492 148.840 136.725  1.00 21.47           H  
ATOM   3225 HD11 ILE A 338     152.953 144.866 137.109  1.00 24.62           H  
ATOM   3226 HD12 ILE A 338     153.926 144.952 135.649  1.00 24.62           H  
ATOM   3227 HD13 ILE A 338     154.049 146.217 136.856  1.00 24.62           H  
ATOM   3228  N   ARG A 339     151.681 150.709 133.980  1.00 16.13           N  
ATOM   3229  CA  ARG A 339     152.106 152.081 133.688  1.00 18.35           C  
ATOM   3230  C   ARG A 339     153.379 152.464 134.465  1.00 23.53           C  
ATOM   3231  O   ARG A 339     153.555 152.037 135.605  1.00 23.53           O  
ATOM   3232  CB  ARG A 339     150.941 153.060 133.942  1.00 19.33           C  
ATOM   3233  CG  ARG A 339     149.693 152.722 133.104  1.00 25.15           C  
ATOM   3234  CD  ARG A 339     148.583 153.790 133.136  1.00 23.00           C  
ATOM   3235  NE  ARG A 339     148.932 155.053 132.456  1.00 23.38           N  
ATOM   3236  CZ  ARG A 339     149.112 155.267 131.137  1.00 27.03           C  
ATOM   3237  NH1 ARG A 339     149.005 154.291 130.224  1.00 23.47           N  
ATOM   3238  NH2 ARG A 339     149.409 156.504 130.721  1.00 28.16           N1+
ATOM   3239  H   ARG A 339     150.824 150.601 134.503  1.00 16.13           H  
ATOM   3240  HA  ARG A 339     152.348 152.128 132.623  1.00 18.35           H  
ATOM   3241  HB3 ARG A 339     151.274 154.073 133.714  1.00 19.33           H  
ATOM   3242  HB2 ARG A 339     150.664 153.061 134.994  1.00 19.33           H  
ATOM   3243  HG3 ARG A 339     149.271 151.750 133.359  1.00 25.15           H  
ATOM   3244  HG2 ARG A 339     150.048 152.613 132.080  1.00 25.15           H  
ATOM   3245  HD3 ARG A 339     148.451 154.085 134.175  1.00 23.00           H  
ATOM   3246  HD2 ARG A 339     147.623 153.388 132.816  1.00 23.00           H  
ATOM   3247  HE  ARG A 339     149.045 155.850 133.070  1.00 23.38           H  
ATOM   3248 HH12 ARG A 339     149.164 154.490 129.244  1.00 23.47           H  
ATOM   3249 HH11 ARG A 339     148.786 153.350 130.514  1.00 23.47           H  
ATOM   3250 HH22 ARG A 339     149.566 156.691 129.741  1.00 28.16           H  
ATOM   3251 HH21 ARG A 339     149.448 157.268 131.386  1.00 28.16           H  
ATOM   3252  N   GLY A 340     154.261 153.240 133.817  1.00 21.41           N  
ATOM   3253  CA  GLY A 340     155.553 153.646 134.376  1.00 20.68           C  
ATOM   3254  C   GLY A 340     156.618 152.532 134.326  1.00 23.87           C  
ATOM   3255  O   GLY A 340     157.671 152.702 134.940  1.00 28.87           O  
ATOM   3256  H   GLY A 340     154.052 153.553 132.879  1.00 21.41           H  
ATOM   3257  HA3 GLY A 340     155.429 153.985 135.406  1.00 20.68           H  
ATOM   3258  HA2 GLY A 340     155.920 154.501 133.808  1.00 20.68           H  
ATOM   3259  N   THR A 341     156.358 151.415 133.618  1.00 23.98           N  
ATOM   3260  CA  THR A 341     157.291 150.302 133.415  1.00 27.12           C  
ATOM   3261  C   THR A 341     157.568 150.098 131.912  1.00 29.60           C  
ATOM   3262  O   THR A 341     156.758 150.497 131.073  1.00 26.88           O  
ATOM   3263  CB  THR A 341     156.753 148.965 134.006  1.00 29.48           C  
ATOM   3264  OG1 THR A 341     155.840 148.275 133.169  1.00 29.46           O  
ATOM   3265  CG2 THR A 341     156.178 149.085 135.423  1.00 27.48           C  
ATOM   3266  H   THR A 341     155.474 151.332 133.135  1.00 23.98           H  
ATOM   3267  HA  THR A 341     158.249 150.524 133.890  1.00 27.12           H  
ATOM   3268  HB  THR A 341     157.613 148.302 134.093  1.00 29.48           H  
ATOM   3269  HG1 THR A 341     155.030 148.794 133.101  1.00 29.46           H  
ATOM   3270 HG21 THR A 341     155.925 148.106 135.831  1.00 27.48           H  
ATOM   3271 HG22 THR A 341     156.902 149.545 136.096  1.00 27.48           H  
ATOM   3272 HG23 THR A 341     155.274 149.693 135.436  1.00 27.48           H  
ATOM   3273  N   GLU A 342     158.711 149.458 131.617  1.00 35.20           N  
ATOM   3274  CA  GLU A 342     159.216 149.221 130.264  1.00 35.16           C  
ATOM   3275  C   GLU A 342     158.696 147.874 129.727  1.00 35.88           C  
ATOM   3276  O   GLU A 342     159.461 146.915 129.612  1.00 34.42           O  
ATOM   3277  CB  GLU A 342     160.765 149.303 130.271  1.00 34.36           C  
ATOM   3278  CG  GLU A 342     161.377 150.497 131.039  1.00 33.34           C  
ATOM   3279  CD  GLU A 342     160.868 151.890 130.641  1.00 39.10           C  
ATOM   3280  OE1 GLU A 342     160.559 152.666 131.574  1.00 38.18           O  
ATOM   3281  OE2 GLU A 342     160.814 152.168 129.423  1.00 37.21           O1-
ATOM   3282  H   GLU A 342     159.315 149.152 132.365  1.00 35.20           H  
ATOM   3283  HA  GLU A 342     158.845 150.004 129.599  1.00 35.16           H  
ATOM   3284  HB3 GLU A 342     161.120 149.328 129.240  1.00 34.36           H  
ATOM   3285  HB2 GLU A 342     161.189 148.394 130.701  1.00 34.36           H  
ATOM   3286  HG3 GLU A 342     162.458 150.489 130.895  1.00 33.34           H  
ATOM   3287  HG2 GLU A 342     161.217 150.341 132.105  1.00 33.34           H  
ATOM   3288  N   ASP A 343     157.388 147.831 129.418  1.00 33.33           N  
ATOM   3289  CA  ASP A 343     156.676 146.687 128.831  1.00 38.37           C  
ATOM   3290  C   ASP A 343     156.584 145.470 129.784  1.00 34.20           C  
ATOM   3291  O   ASP A 343     156.559 144.330 129.319  1.00 37.11           O  
ATOM   3292  CB  ASP A 343     157.216 146.318 127.417  1.00 35.12           C  
ATOM   3293  CG  ASP A 343     156.111 145.966 126.409  1.00 39.43           C  
ATOM   3294  OD1 ASP A 343     155.767 144.766 126.321  1.00 39.30           O  
ATOM   3295  OD2 ASP A 343     155.523 146.918 125.852  1.00 40.54           O1-
ATOM   3296  H   ASP A 343     156.832 148.663 129.562  1.00 33.33           H  
ATOM   3297  HA  ASP A 343     155.651 147.035 128.721  1.00 38.37           H  
ATOM   3298  HB3 ASP A 343     157.942 145.505 127.470  1.00 35.12           H  
ATOM   3299  HB2 ASP A 343     157.786 147.155 127.008  1.00 35.12           H  
ATOM   3300  N   ILE A 344     156.517 145.717 131.106  1.00 31.25           N  
ATOM   3301  CA  ILE A 344     156.375 144.661 132.111  1.00 32.14           C  
ATOM   3302  C   ILE A 344     154.883 144.297 132.240  1.00 30.98           C  
ATOM   3303  O   ILE A 344     154.126 144.988 132.925  1.00 30.44           O  
ATOM   3304  CB  ILE A 344     156.961 145.062 133.499  1.00 33.45           C  
ATOM   3305  CG1 ILE A 344     158.418 145.577 133.396  1.00 33.47           C  
ATOM   3306  CG2 ILE A 344     156.854 143.934 134.550  1.00 31.37           C  
ATOM   3307  CD1 ILE A 344     159.412 144.611 132.733  1.00 36.79           C  
ATOM   3308  H   ILE A 344     156.527 146.669 131.447  1.00 31.25           H  
ATOM   3309  HA  ILE A 344     156.916 143.772 131.778  1.00 32.14           H  
ATOM   3310  HB  ILE A 344     156.373 145.889 133.895  1.00 33.45           H  
ATOM   3311 HG13 ILE A 344     158.782 145.850 134.387  1.00 33.47           H  
ATOM   3312 HG12 ILE A 344     158.428 146.505 132.823  1.00 33.47           H  
ATOM   3313 HG21 ILE A 344     157.300 144.239 135.497  1.00 31.37           H  
ATOM   3314 HG22 ILE A 344     155.819 143.667 134.764  1.00 31.37           H  
ATOM   3315 HG23 ILE A 344     157.360 143.026 134.223  1.00 31.37           H  
ATOM   3316 HD11 ILE A 344     160.436 144.863 133.008  1.00 36.79           H  
ATOM   3317 HD12 ILE A 344     159.237 143.579 133.030  1.00 36.79           H  
ATOM   3318 HD13 ILE A 344     159.341 144.662 131.646  1.00 36.79           H  
ATOM   3319  N   THR A 345     154.499 143.228 131.526  1.00 30.84           N  
ATOM   3320  CA  THR A 345     153.146 142.677 131.489  1.00 31.07           C  
ATOM   3321  C   THR A 345     152.829 141.920 132.793  1.00 29.31           C  
ATOM   3322  O   THR A 345     153.673 141.169 133.282  1.00 33.26           O  
ATOM   3323  CB  THR A 345     152.993 141.713 130.283  1.00 31.88           C  
ATOM   3324  OG1 THR A 345     153.106 142.470 129.092  1.00 28.56           O  
ATOM   3325  CG2 THR A 345     151.666 140.936 130.206  1.00 34.22           C  
ATOM   3326  H   THR A 345     155.187 142.740 130.972  1.00 30.84           H  
ATOM   3327  HA  THR A 345     152.437 143.495 131.375  1.00 31.07           H  
ATOM   3328  HB  THR A 345     153.813 140.993 130.286  1.00 31.88           H  
ATOM   3329  HG1 THR A 345     153.981 142.866 129.052  1.00 28.56           H  
ATOM   3330 HG21 THR A 345     151.586 140.387 129.267  1.00 34.22           H  
ATOM   3331 HG22 THR A 345     151.571 140.207 131.010  1.00 34.22           H  
ATOM   3332 HG23 THR A 345     150.818 141.617 130.265  1.00 34.22           H  
ATOM   3333  N   SER A 346     151.617 142.149 133.326  1.00 28.99           N  
ATOM   3334  CA  SER A 346     151.160 141.624 134.614  1.00 28.50           C  
ATOM   3335  C   SER A 346     149.628 141.402 134.555  1.00 28.51           C  
ATOM   3336  O   SER A 346     148.976 142.086 133.761  1.00 28.59           O  
ATOM   3337  CB  SER A 346     151.618 142.621 135.701  1.00 31.35           C  
ATOM   3338  OG  SER A 346     151.532 142.093 137.005  1.00 30.57           O  
ATOM   3339  H   SER A 346     150.978 142.782 132.864  1.00 28.99           H  
ATOM   3340  HA  SER A 346     151.657 140.666 134.760  1.00 28.50           H  
ATOM   3341  HB3 SER A 346     151.034 143.541 135.652  1.00 31.35           H  
ATOM   3342  HB2 SER A 346     152.660 142.896 135.542  1.00 31.35           H  
ATOM   3343  HG  SER A 346     150.676 142.324 137.382  1.00 30.57           H  
ATOM   3344  N   PRO A 347     149.078 140.428 135.329  1.00 28.63           N  
ATOM   3345  CA  PRO A 347     147.729 139.868 135.098  1.00 28.00           C  
ATOM   3346  C   PRO A 347     146.537 140.819 134.942  1.00 27.85           C  
ATOM   3347  O   PRO A 347     145.735 140.573 134.053  1.00 35.43           O  
ATOM   3348  CB  PRO A 347     147.505 138.896 136.260  1.00 29.43           C  
ATOM   3349  CG  PRO A 347     148.899 138.422 136.604  1.00 26.38           C  
ATOM   3350  CD  PRO A 347     149.741 139.674 136.399  1.00 26.05           C  
ATOM   3351  HA  PRO A 347     147.809 139.285 134.180  1.00 28.00           H  
ATOM   3352  HB3 PRO A 347     146.837 138.077 135.991  1.00 29.43           H  
ATOM   3353  HB2 PRO A 347     147.071 139.407 137.120  1.00 29.43           H  
ATOM   3354  HG3 PRO A 347     149.208 137.649 135.899  1.00 26.38           H  
ATOM   3355  HG2 PRO A 347     148.974 138.012 137.610  1.00 26.38           H  
ATOM   3356  HD2 PRO A 347     149.709 140.280 137.304  1.00 26.05           H  
ATOM   3357  HD3 PRO A 347     150.777 139.401 136.208  1.00 26.05           H  
ATOM   3358  N   HIS A 348     146.423 141.861 135.774  1.00 24.65           N  
ATOM   3359  CA  HIS A 348     145.282 142.788 135.748  1.00 23.05           C  
ATOM   3360  C   HIS A 348     145.713 144.232 135.434  1.00 21.69           C  
ATOM   3361  O   HIS A 348     144.978 145.163 135.760  1.00 24.74           O  
ATOM   3362  CB  HIS A 348     144.512 142.657 137.082  1.00 23.48           C  
ATOM   3363  CG  HIS A 348     143.883 141.300 137.302  1.00 20.25           C  
ATOM   3364  ND1 HIS A 348     142.833 140.832 136.530  1.00 25.18           N  
ATOM   3365  CD2 HIS A 348     144.159 140.290 138.199  1.00 23.32           C  
ATOM   3366  CE1 HIS A 348     142.529 139.610 136.976  1.00 27.57           C  
ATOM   3367  NE2 HIS A 348     143.294 139.214 137.987  1.00 25.05           N  
ATOM   3368  H   HIS A 348     147.111 142.006 136.499  1.00 24.65           H  
ATOM   3369  HA  HIS A 348     144.588 142.532 134.946  1.00 23.05           H  
ATOM   3370  HB3 HIS A 348     143.711 143.394 137.141  1.00 23.48           H  
ATOM   3371  HB2 HIS A 348     145.181 142.864 137.919  1.00 23.48           H  
ATOM   3372  HD1 HIS A 348     142.394 141.315 135.759  1.00 25.18           H  
ATOM   3373  HD2 HIS A 348     144.912 140.244 138.970  1.00 23.32           H  
ATOM   3374  HE1 HIS A 348     141.747 139.000 136.548  1.00 27.57           H  
ATOM   3375  N   GLY A 349     146.914 144.405 134.847  1.00 26.35           N  
ATOM   3376  CA  GLY A 349     147.603 145.697 134.744  1.00 21.65           C  
ATOM   3377  C   GLY A 349     148.170 146.148 136.108  1.00 20.21           C  
ATOM   3378  O   GLY A 349     148.619 147.286 136.234  1.00 24.91           O  
ATOM   3379  H   GLY A 349     147.439 143.588 134.564  1.00 26.35           H  
ATOM   3380  HA3 GLY A 349     146.928 146.460 134.354  1.00 21.65           H  
ATOM   3381  HA2 GLY A 349     148.425 145.605 134.035  1.00 21.65           H  
ATOM   3382  N   ILE A 350     148.121 145.259 137.116  1.00 24.20           N  
ATOM   3383  CA  ILE A 350     148.482 145.466 138.513  1.00 18.81           C  
ATOM   3384  C   ILE A 350     149.634 144.478 138.821  1.00 14.64           C  
ATOM   3385  O   ILE A 350     149.460 143.291 138.535  1.00 19.48           O  
ATOM   3386  CB  ILE A 350     147.282 145.074 139.434  1.00 15.23           C  
ATOM   3387  CG1 ILE A 350     146.016 145.915 139.144  1.00 17.28           C  
ATOM   3388  CG2 ILE A 350     147.621 145.181 140.936  1.00 17.70           C  
ATOM   3389  CD1 ILE A 350     144.735 145.320 139.751  1.00 20.92           C  
ATOM   3390  H   ILE A 350     147.751 144.343 136.913  1.00 24.20           H  
ATOM   3391  HA  ILE A 350     148.732 146.510 138.688  1.00 18.81           H  
ATOM   3392  HB  ILE A 350     147.027 144.032 139.233  1.00 15.23           H  
ATOM   3393 HG13 ILE A 350     145.854 146.024 138.074  1.00 17.28           H  
ATOM   3394 HG12 ILE A 350     146.164 146.929 139.517  1.00 17.28           H  
ATOM   3395 HG21 ILE A 350     146.760 144.959 141.565  1.00 17.70           H  
ATOM   3396 HG22 ILE A 350     148.409 144.495 141.239  1.00 17.70           H  
ATOM   3397 HG23 ILE A 350     147.950 146.191 141.175  1.00 17.70           H  
ATOM   3398 HD11 ILE A 350     143.876 145.512 139.108  1.00 20.92           H  
ATOM   3399 HD12 ILE A 350     144.809 144.241 139.883  1.00 20.92           H  
ATOM   3400 HD13 ILE A 350     144.524 145.755 140.728  1.00 20.92           H  
ATOM   3401  N   PRO A 351     150.770 144.959 139.385  1.00 22.15           N  
ATOM   3402  CA  PRO A 351     151.891 144.118 139.864  1.00 19.51           C  
ATOM   3403  C   PRO A 351     151.507 142.918 140.744  1.00 14.99           C  
ATOM   3404  O   PRO A 351     150.659 143.061 141.624  1.00 19.67           O  
ATOM   3405  CB  PRO A 351     152.768 145.102 140.657  1.00 20.05           C  
ATOM   3406  CG  PRO A 351     152.530 146.439 139.989  1.00 15.28           C  
ATOM   3407  CD  PRO A 351     151.060 146.375 139.608  1.00 12.12           C  
ATOM   3408  HA  PRO A 351     152.438 143.768 138.989  1.00 19.51           H  
ATOM   3409  HB3 PRO A 351     153.822 144.824 140.649  1.00 20.05           H  
ATOM   3410  HB2 PRO A 351     152.450 145.162 141.700  1.00 20.05           H  
ATOM   3411  HG3 PRO A 351     153.139 146.501 139.088  1.00 15.28           H  
ATOM   3412  HG2 PRO A 351     152.779 147.292 140.619  1.00 15.28           H  
ATOM   3413  HD2 PRO A 351     150.435 146.735 140.427  1.00 12.12           H  
ATOM   3414  HD3 PRO A 351     150.877 146.983 138.722  1.00 12.12           H  
ATOM   3415  N   LEU A 352     152.185 141.782 140.506  1.00 21.31           N  
ATOM   3416  CA  LEU A 352     152.107 140.528 141.273  1.00 19.30           C  
ATOM   3417  C   LEU A 352     152.291 140.708 142.792  1.00 18.87           C  
ATOM   3418  O   LEU A 352     151.661 139.988 143.565  1.00 19.00           O  
ATOM   3419  CB  LEU A 352     153.179 139.550 140.740  1.00 20.24           C  
ATOM   3420  CG  LEU A 352     152.947 139.071 139.291  1.00 20.05           C  
ATOM   3421  CD1 LEU A 352     154.166 138.284 138.765  1.00 23.68           C  
ATOM   3422  CD2 LEU A 352     151.648 138.257 139.170  1.00 17.97           C  
ATOM   3423  H   LEU A 352     152.852 141.772 139.747  1.00 21.31           H  
ATOM   3424  HA  LEU A 352     151.114 140.106 141.115  1.00 19.30           H  
ATOM   3425  HB3 LEU A 352     153.236 138.674 141.389  1.00 20.24           H  
ATOM   3426  HB2 LEU A 352     154.156 140.032 140.811  1.00 20.24           H  
ATOM   3427  HG  LEU A 352     152.845 139.947 138.650  1.00 20.05           H  
ATOM   3428 HD11 LEU A 352     154.546 138.729 137.845  1.00 23.68           H  
ATOM   3429 HD12 LEU A 352     154.988 138.274 139.481  1.00 23.68           H  
ATOM   3430 HD13 LEU A 352     153.927 137.243 138.548  1.00 23.68           H  
ATOM   3431 HD21 LEU A 352     151.689 137.522 138.366  1.00 17.97           H  
ATOM   3432 HD22 LEU A 352     151.429 137.721 140.093  1.00 17.97           H  
ATOM   3433 HD23 LEU A 352     150.801 138.910 138.967  1.00 17.97           H  
ATOM   3434  N   ASP A 353     153.111 141.704 143.167  1.00 25.23           N  
ATOM   3435  CA  ASP A 353     153.328 142.230 144.513  1.00 19.42           C  
ATOM   3436  C   ASP A 353     152.022 142.590 145.237  1.00 18.13           C  
ATOM   3437  O   ASP A 353     151.765 142.068 146.322  1.00 22.38           O  
ATOM   3438  CB  ASP A 353     154.248 143.473 144.498  1.00 23.80           C  
ATOM   3439  CG  ASP A 353     155.563 143.280 143.745  1.00 30.49           C  
ATOM   3440  OD1 ASP A 353     155.602 143.582 142.531  1.00 35.17           O  
ATOM   3441  OD2 ASP A 353     156.479 142.711 144.371  1.00 33.57           O1-
ATOM   3442  H   ASP A 353     153.601 142.209 142.440  1.00 25.23           H  
ATOM   3443  HA  ASP A 353     153.821 141.443 145.087  1.00 19.42           H  
ATOM   3444  HB3 ASP A 353     154.491 143.766 145.516  1.00 23.80           H  
ATOM   3445  HB2 ASP A 353     153.734 144.319 144.038  1.00 23.80           H  
ATOM   3446  N   LEU A 354     151.227 143.475 144.614  1.00 16.36           N  
ATOM   3447  CA  LEU A 354     149.944 143.938 145.132  1.00 14.28           C  
ATOM   3448  C   LEU A 354     148.853 142.856 145.061  1.00 13.68           C  
ATOM   3449  O   LEU A 354     148.046 142.794 145.984  1.00 19.81           O  
ATOM   3450  CB  LEU A 354     149.544 145.239 144.404  1.00 16.84           C  
ATOM   3451  CG  LEU A 354     148.204 145.875 144.848  1.00 20.45           C  
ATOM   3452  CD1 LEU A 354     148.163 146.208 146.353  1.00 20.38           C  
ATOM   3453  CD2 LEU A 354     147.889 147.108 143.987  1.00 23.01           C  
ATOM   3454  H   LEU A 354     151.503 143.841 143.715  1.00 16.36           H  
ATOM   3455  HA  LEU A 354     150.094 144.177 146.186  1.00 14.28           H  
ATOM   3456  HB3 LEU A 354     149.503 145.037 143.333  1.00 16.84           H  
ATOM   3457  HB2 LEU A 354     150.341 145.974 144.535  1.00 16.84           H  
ATOM   3458  HG  LEU A 354     147.404 145.161 144.647  1.00 20.45           H  
ATOM   3459 HD11 LEU A 354     147.691 147.171 146.543  1.00 20.38           H  
ATOM   3460 HD12 LEU A 354     147.586 145.462 146.900  1.00 20.38           H  
ATOM   3461 HD13 LEU A 354     149.158 146.244 146.796  1.00 20.38           H  
ATOM   3462 HD21 LEU A 354     146.862 147.086 143.621  1.00 23.01           H  
ATOM   3463 HD22 LEU A 354     148.030 148.036 144.535  1.00 23.01           H  
ATOM   3464 HD23 LEU A 354     148.545 147.157 143.121  1.00 23.01           H  
ATOM   3465  N   LEU A 355     148.867 142.003 144.019  1.00 14.23           N  
ATOM   3466  CA  LEU A 355     147.926 140.885 143.852  1.00 13.24           C  
ATOM   3467  C   LEU A 355     148.035 139.805 144.951  1.00 19.44           C  
ATOM   3468  O   LEU A 355     147.056 139.096 145.180  1.00 23.34           O  
ATOM   3469  CB  LEU A 355     148.086 140.256 142.448  1.00 17.47           C  
ATOM   3470  CG  LEU A 355     147.748 141.199 141.271  1.00 22.16           C  
ATOM   3471  CD1 LEU A 355     148.120 140.547 139.924  1.00 19.72           C  
ATOM   3472  CD2 LEU A 355     146.279 141.664 141.305  1.00 20.79           C  
ATOM   3473  H   LEU A 355     149.569 142.110 143.299  1.00 14.23           H  
ATOM   3474  HA  LEU A 355     146.922 141.302 143.930  1.00 13.24           H  
ATOM   3475  HB3 LEU A 355     147.450 139.373 142.372  1.00 17.47           H  
ATOM   3476  HB2 LEU A 355     149.108 139.893 142.340  1.00 17.47           H  
ATOM   3477  HG  LEU A 355     148.357 142.096 141.354  1.00 22.16           H  
ATOM   3478 HD11 LEU A 355     147.402 140.766 139.134  1.00 19.72           H  
ATOM   3479 HD12 LEU A 355     149.091 140.905 139.583  1.00 19.72           H  
ATOM   3480 HD13 LEU A 355     148.193 139.463 140.001  1.00 19.72           H  
ATOM   3481 HD21 LEU A 355     145.871 141.841 140.312  1.00 20.79           H  
ATOM   3482 HD22 LEU A 355     145.636 140.936 141.800  1.00 20.79           H  
ATOM   3483 HD23 LEU A 355     146.188 142.603 141.852  1.00 20.79           H  
ATOM   3484  N   ASP A 356     149.192 139.732 145.634  1.00 21.12           N  
ATOM   3485  CA  ASP A 356     149.429 138.894 146.814  1.00 20.42           C  
ATOM   3486  C   ASP A 356     148.781 139.473 148.091  1.00 16.88           C  
ATOM   3487  O   ASP A 356     148.429 138.706 148.987  1.00 22.88           O  
ATOM   3488  CB  ASP A 356     150.953 138.714 147.059  1.00 20.06           C  
ATOM   3489  CG  ASP A 356     151.386 137.297 147.465  1.00 23.05           C  
ATOM   3490  OD1 ASP A 356     150.867 136.328 146.869  1.00 27.60           O  
ATOM   3491  OD2 ASP A 356     152.328 137.206 148.281  1.00 25.98           O1-
ATOM   3492  H   ASP A 356     149.960 140.327 145.357  1.00 21.12           H  
ATOM   3493  HA  ASP A 356     148.938 137.938 146.625  1.00 20.42           H  
ATOM   3494  HB3 ASP A 356     151.309 139.437 147.797  1.00 20.06           H  
ATOM   3495  HB2 ASP A 356     151.506 138.967 146.153  1.00 20.06           H  
ATOM   3496  N   ARG A 357     148.652 140.810 148.152  1.00 19.48           N  
ATOM   3497  CA  ARG A 357     148.083 141.574 149.264  1.00 16.86           C  
ATOM   3498  C   ARG A 357     146.551 141.736 149.180  1.00 13.65           C  
ATOM   3499  O   ARG A 357     145.985 142.218 150.161  1.00 23.99           O  
ATOM   3500  CB  ARG A 357     148.784 142.957 149.313  1.00 11.54           C  
ATOM   3501  CG  ARG A 357     149.946 143.019 150.321  1.00 18.20           C  
ATOM   3502  CD  ARG A 357     150.909 144.201 150.093  1.00 11.69           C  
ATOM   3503  NE  ARG A 357     151.898 143.894 149.041  1.00 19.31           N  
ATOM   3504  CZ  ARG A 357     153.238 143.838 149.175  1.00 18.23           C  
ATOM   3505  NH1 ARG A 357     153.872 144.224 150.285  1.00 16.34           N  
ATOM   3506  NH2 ARG A 357     153.976 143.354 148.174  1.00 24.08           N1+
ATOM   3507  H   ARG A 357     148.945 141.358 147.355  1.00 19.48           H  
ATOM   3508  HA  ARG A 357     148.272 141.048 150.203  1.00 16.86           H  
ATOM   3509  HB3 ARG A 357     148.081 143.739 149.606  1.00 11.54           H  
ATOM   3510  HB2 ARG A 357     149.122 143.248 148.318  1.00 11.54           H  
ATOM   3511  HG3 ARG A 357     150.508 142.092 150.204  1.00 18.20           H  
ATOM   3512  HG2 ARG A 357     149.584 143.009 151.350  1.00 18.20           H  
ATOM   3513  HD3 ARG A 357     151.326 144.568 151.030  1.00 11.69           H  
ATOM   3514  HD2 ARG A 357     150.340 145.036 149.682  1.00 11.69           H  
ATOM   3515  HE  ARG A 357     151.509 143.589 148.160  1.00 19.31           H  
ATOM   3516 HH12 ARG A 357     154.873 144.073 150.372  1.00 16.34           H  
ATOM   3517 HH11 ARG A 357     153.350 144.525 151.099  1.00 16.34           H  
ATOM   3518 HH22 ARG A 357     154.968 143.192 148.299  1.00 24.08           H  
ATOM   3519 HH21 ARG A 357     153.530 143.030 147.327  1.00 24.08           H  
ATOM   3520  N   VAL A 358     145.904 141.344 148.065  1.00 10.34           N  
ATOM   3521  CA  VAL A 358     144.446 141.423 147.906  1.00 16.84           C  
ATOM   3522  C   VAL A 358     143.815 140.014 147.891  1.00 15.46           C  
ATOM   3523  O   VAL A 358     144.468 139.049 147.490  1.00 25.68           O  
ATOM   3524  CB  VAL A 358     144.025 142.159 146.590  1.00 15.86           C  
ATOM   3525  CG1 VAL A 358     144.756 143.492 146.371  1.00 13.72           C  
ATOM   3526  CG2 VAL A 358     144.075 141.329 145.292  1.00 13.13           C  
ATOM   3527  H   VAL A 358     146.420 140.944 147.293  1.00 10.34           H  
ATOM   3528  HA  VAL A 358     144.006 141.966 148.743  1.00 16.84           H  
ATOM   3529  HB  VAL A 358     142.979 142.436 146.734  1.00 15.86           H  
ATOM   3530 HG11 VAL A 358     144.169 144.155 145.739  1.00 13.72           H  
ATOM   3531 HG12 VAL A 358     144.970 144.008 147.301  1.00 13.72           H  
ATOM   3532 HG13 VAL A 358     145.701 143.339 145.861  1.00 13.72           H  
ATOM   3533 HG21 VAL A 358     143.951 141.957 144.410  1.00 13.13           H  
ATOM   3534 HG22 VAL A 358     145.023 140.806 145.190  1.00 13.13           H  
ATOM   3535 HG23 VAL A 358     143.276 140.591 145.268  1.00 13.13           H  
ATOM   3536  N   MET A 359     142.525 139.951 148.265  1.00  6.09           N  
ATOM   3537  CA  MET A 359     141.629 138.834 147.957  1.00 14.32           C  
ATOM   3538  C   MET A 359     140.828 139.199 146.700  1.00 16.35           C  
ATOM   3539  O   MET A 359     140.152 140.229 146.701  1.00 22.57           O  
ATOM   3540  CB  MET A 359     140.661 138.583 149.130  1.00 18.72           C  
ATOM   3541  CG  MET A 359     141.321 137.979 150.376  1.00 19.17           C  
ATOM   3542  SD  MET A 359     140.172 137.156 151.517  1.00 38.69           S  
ATOM   3543  CE  MET A 359     139.167 138.566 152.051  1.00 19.43           C  
ATOM   3544  H   MET A 359     142.077 140.783 148.622  1.00  6.09           H  
ATOM   3545  HA  MET A 359     142.193 137.919 147.763  1.00 14.32           H  
ATOM   3546  HB3 MET A 359     139.863 137.921 148.805  1.00 18.72           H  
ATOM   3547  HB2 MET A 359     140.172 139.519 149.405  1.00 18.72           H  
ATOM   3548  HG3 MET A 359     141.846 138.760 150.922  1.00 19.17           H  
ATOM   3549  HG2 MET A 359     142.070 137.242 150.083  1.00 19.17           H  
ATOM   3550  HE1 MET A 359     138.431 138.244 152.787  1.00 19.43           H  
ATOM   3551  HE2 MET A 359     139.796 139.334 152.501  1.00 19.43           H  
ATOM   3552  HE3 MET A 359     138.634 139.001 151.206  1.00 19.43           H  
ATOM   3553  N   ILE A 360     140.913 138.367 145.650  1.00 16.89           N  
ATOM   3554  CA  ILE A 360     140.302 138.678 144.358  1.00 11.88           C  
ATOM   3555  C   ILE A 360     138.905 138.032 144.264  1.00 14.14           C  
ATOM   3556  O   ILE A 360     138.784 136.814 144.362  1.00 15.09           O  
ATOM   3557  CB  ILE A 360     141.165 138.215 143.147  1.00 13.50           C  
ATOM   3558  CG1 ILE A 360     142.624 138.727 143.249  1.00 15.66           C  
ATOM   3559  CG2 ILE A 360     140.533 138.668 141.810  1.00 13.08           C  
ATOM   3560  CD1 ILE A 360     143.600 138.083 142.257  1.00 15.48           C  
ATOM   3561  H   ILE A 360     141.461 137.517 145.701  1.00 16.89           H  
ATOM   3562  HA  ILE A 360     140.203 139.759 144.267  1.00 11.88           H  
ATOM   3563  HB  ILE A 360     141.213 137.127 143.146  1.00 13.50           H  
ATOM   3564 HG13 ILE A 360     143.026 138.531 144.242  1.00 15.66           H  
ATOM   3565 HG12 ILE A 360     142.644 139.807 143.121  1.00 15.66           H  
ATOM   3566 HG21 ILE A 360     141.188 138.479 140.966  1.00 13.08           H  
ATOM   3567 HG22 ILE A 360     139.593 138.158 141.601  1.00 13.08           H  
ATOM   3568 HG23 ILE A 360     140.336 139.740 141.814  1.00 13.08           H  
ATOM   3569 HD11 ILE A 360     144.632 138.272 142.557  1.00 15.48           H  
ATOM   3570 HD12 ILE A 360     143.464 137.003 142.222  1.00 15.48           H  
ATOM   3571 HD13 ILE A 360     143.476 138.479 141.249  1.00 15.48           H  
ATOM   3572  N   ILE A 361     137.883 138.871 144.052  1.00 13.28           N  
ATOM   3573  CA  ILE A 361     136.498 138.473 143.813  1.00 12.71           C  
ATOM   3574  C   ILE A 361     136.250 138.535 142.295  1.00 16.04           C  
ATOM   3575  O   ILE A 361     136.380 139.608 141.706  1.00 17.27           O  
ATOM   3576  CB  ILE A 361     135.503 139.439 144.529  1.00  9.71           C  
ATOM   3577  CG1 ILE A 361     135.716 139.418 146.061  1.00 19.95           C  
ATOM   3578  CG2 ILE A 361     134.025 139.141 144.189  1.00 13.99           C  
ATOM   3579  CD1 ILE A 361     134.889 140.462 146.827  1.00 13.38           C  
ATOM   3580  H   ILE A 361     138.075 139.860 143.947  1.00 13.28           H  
ATOM   3581  HA  ILE A 361     136.321 137.457 144.174  1.00 12.71           H  
ATOM   3582  HB  ILE A 361     135.721 140.454 144.192  1.00  9.71           H  
ATOM   3583 HG13 ILE A 361     136.766 139.585 146.301  1.00 19.95           H  
ATOM   3584 HG12 ILE A 361     135.484 138.423 146.441  1.00 19.95           H  
ATOM   3585 HG21 ILE A 361     133.339 139.794 144.728  1.00 13.99           H  
ATOM   3586 HG22 ILE A 361     133.807 139.284 143.131  1.00 13.99           H  
ATOM   3587 HG23 ILE A 361     133.773 138.112 144.445  1.00 13.99           H  
ATOM   3588 HD11 ILE A 361     135.372 140.730 147.765  1.00 13.38           H  
ATOM   3589 HD12 ILE A 361     134.766 141.381 146.252  1.00 13.38           H  
ATOM   3590 HD13 ILE A 361     133.897 140.082 147.068  1.00 13.38           H  
ATOM   3591  N   ARG A 362     135.903 137.387 141.689  1.00 21.02           N  
ATOM   3592  CA  ARG A 362     135.620 137.293 140.257  1.00 19.88           C  
ATOM   3593  C   ARG A 362     134.127 137.530 139.973  1.00 20.15           C  
ATOM   3594  O   ARG A 362     133.275 136.961 140.657  1.00 23.63           O  
ATOM   3595  CB  ARG A 362     136.115 135.937 139.716  1.00 20.01           C  
ATOM   3596  CG  ARG A 362     135.990 135.795 138.182  1.00 29.94           C  
ATOM   3597  CD  ARG A 362     136.596 134.501 137.609  1.00 27.04           C  
ATOM   3598  NE  ARG A 362     135.805 133.304 137.958  1.00 27.64           N  
ATOM   3599  CZ  ARG A 362     135.412 132.296 137.153  1.00 31.65           C  
ATOM   3600  NH1 ARG A 362     135.700 132.260 135.843  1.00 31.14           N  
ATOM   3601  NH2 ARG A 362     134.711 131.286 137.682  1.00 31.28           N1+
ATOM   3602  H   ARG A 362     135.804 136.539 142.229  1.00 21.02           H  
ATOM   3603  HA  ARG A 362     136.199 138.058 139.737  1.00 19.88           H  
ATOM   3604  HB3 ARG A 362     135.582 135.124 140.213  1.00 20.01           H  
ATOM   3605  HB2 ARG A 362     137.165 135.823 139.988  1.00 20.01           H  
ATOM   3606  HG3 ARG A 362     136.392 136.662 137.656  1.00 29.94           H  
ATOM   3607  HG2 ARG A 362     134.923 135.788 137.950  1.00 29.94           H  
ATOM   3608  HD3 ARG A 362     137.556 134.335 138.098  1.00 27.04           H  
ATOM   3609  HD2 ARG A 362     136.825 134.608 136.549  1.00 27.04           H  
ATOM   3610  HE  ARG A 362     135.537 133.248 138.930  1.00 27.64           H  
ATOM   3611 HH12 ARG A 362     135.408 131.481 135.271  1.00 31.14           H  
ATOM   3612 HH11 ARG A 362     136.218 133.017 135.420  1.00 31.14           H  
ATOM   3613 HH22 ARG A 362     134.412 130.514 137.105  1.00 31.28           H  
ATOM   3614 HH21 ARG A 362     134.480 131.282 138.665  1.00 31.28           H  
ATOM   3615  N   THR A 363     133.864 138.340 138.937  1.00 17.23           N  
ATOM   3616  CA  THR A 363     132.542 138.659 138.405  1.00 16.51           C  
ATOM   3617  C   THR A 363     132.441 138.145 136.951  1.00 21.51           C  
ATOM   3618  O   THR A 363     133.432 138.140 136.217  1.00 25.44           O  
ATOM   3619  CB  THR A 363     132.287 140.192 138.429  1.00 19.00           C  
ATOM   3620  OG1 THR A 363     133.185 140.912 137.613  1.00 22.54           O  
ATOM   3621  CG2 THR A 363     132.355 140.799 139.835  1.00 14.85           C  
ATOM   3622  H   THR A 363     134.637 138.768 138.445  1.00 17.23           H  
ATOM   3623  HA  THR A 363     131.776 138.168 139.005  1.00 16.51           H  
ATOM   3624  HB  THR A 363     131.288 140.380 138.036  1.00 19.00           H  
ATOM   3625  HG1 THR A 363     134.073 140.807 137.969  1.00 22.54           H  
ATOM   3626 HG21 THR A 363     132.133 141.866 139.806  1.00 14.85           H  
ATOM   3627 HG22 THR A 363     131.626 140.326 140.491  1.00 14.85           H  
ATOM   3628 HG23 THR A 363     133.340 140.679 140.286  1.00 14.85           H  
ATOM   3629  N   MET A 364     131.236 137.673 136.599  1.00 29.66           N  
ATOM   3630  CA  MET A 364     130.931 136.897 135.395  1.00 18.32           C  
ATOM   3631  C   MET A 364     130.094 137.688 134.380  1.00 27.09           C  
ATOM   3632  O   MET A 364     129.363 138.603 134.758  1.00 28.96           O  
ATOM   3633  CB  MET A 364     130.132 135.643 135.823  1.00 21.73           C  
ATOM   3634  CG  MET A 364     130.817 134.753 136.877  1.00 31.17           C  
ATOM   3635  SD  MET A 364     132.498 134.198 136.479  1.00 43.88           S  
ATOM   3636  CE  MET A 364     132.176 133.241 134.974  1.00 30.77           C  
ATOM   3637  H   MET A 364     130.485 137.723 137.276  1.00 29.66           H  
ATOM   3638  HA  MET A 364     131.856 136.588 134.905  1.00 18.32           H  
ATOM   3639  HB3 MET A 364     129.893 135.037 134.948  1.00 21.73           H  
ATOM   3640  HB2 MET A 364     129.166 135.953 136.226  1.00 21.73           H  
ATOM   3641  HG3 MET A 364     130.204 133.869 137.052  1.00 31.17           H  
ATOM   3642  HG2 MET A 364     130.860 135.277 137.832  1.00 31.17           H  
ATOM   3643  HE1 MET A 364     133.090 132.762 134.623  1.00 30.77           H  
ATOM   3644  HE2 MET A 364     131.434 132.466 135.166  1.00 30.77           H  
ATOM   3645  HE3 MET A 364     131.809 133.886 134.176  1.00 30.77           H  
ATOM   3646  N   LEU A 365     130.166 137.257 133.109  1.00 27.78           N  
ATOM   3647  CA  LEU A 365     129.264 137.675 132.031  1.00 25.65           C  
ATOM   3648  C   LEU A 365     127.856 137.092 132.241  1.00 22.17           C  
ATOM   3649  O   LEU A 365     127.728 135.927 132.619  1.00 25.58           O  
ATOM   3650  CB  LEU A 365     129.843 137.211 130.676  1.00 23.92           C  
ATOM   3651  CG  LEU A 365     131.061 138.031 130.194  1.00 26.54           C  
ATOM   3652  CD1 LEU A 365     131.801 137.315 129.044  1.00 25.71           C  
ATOM   3653  CD2 LEU A 365     130.677 139.483 129.829  1.00 24.79           C  
ATOM   3654  H   LEU A 365     130.789 136.496 132.883  1.00 27.78           H  
ATOM   3655  HA  LEU A 365     129.186 138.763 132.040  1.00 25.65           H  
ATOM   3656  HB3 LEU A 365     129.073 137.254 129.902  1.00 23.92           H  
ATOM   3657  HB2 LEU A 365     130.113 136.156 130.760  1.00 23.92           H  
ATOM   3658  HG  LEU A 365     131.765 138.078 131.026  1.00 26.54           H  
ATOM   3659 HD11 LEU A 365     132.870 137.259 129.250  1.00 25.71           H  
ATOM   3660 HD12 LEU A 365     131.451 136.292 128.902  1.00 25.71           H  
ATOM   3661 HD13 LEU A 365     131.682 137.821 128.085  1.00 25.71           H  
ATOM   3662 HD21 LEU A 365     131.056 139.789 128.853  1.00 24.79           H  
ATOM   3663 HD22 LEU A 365     129.597 139.629 129.810  1.00 24.79           H  
ATOM   3664 HD23 LEU A 365     131.082 140.187 130.555  1.00 24.79           H  
ATOM   3665  N   TYR A 366     126.833 137.922 131.982  1.00 19.10           N  
ATOM   3666  CA  TYR A 366     125.424 137.580 132.179  1.00 17.47           C  
ATOM   3667  C   TYR A 366     124.851 136.757 131.019  1.00 20.72           C  
ATOM   3668  O   TYR A 366     125.218 136.973 129.863  1.00 28.77           O  
ATOM   3669  CB  TYR A 366     124.613 138.878 132.378  1.00 18.82           C  
ATOM   3670  CG  TYR A 366     125.009 139.632 133.633  1.00 21.92           C  
ATOM   3671  CD1 TYR A 366     124.715 139.080 134.896  1.00 20.02           C  
ATOM   3672  CD2 TYR A 366     125.718 140.848 133.548  1.00 19.77           C  
ATOM   3673  CE1 TYR A 366     125.181 139.701 136.066  1.00 14.24           C  
ATOM   3674  CE2 TYR A 366     126.173 141.477 134.723  1.00 15.51           C  
ATOM   3675  CZ  TYR A 366     125.938 140.884 135.977  1.00 18.15           C  
ATOM   3676  OH  TYR A 366     126.463 141.442 137.104  1.00 27.34           O  
ATOM   3677  H   TYR A 366     127.021 138.861 131.665  1.00 19.10           H  
ATOM   3678  HA  TYR A 366     125.347 136.982 133.089  1.00 17.47           H  
ATOM   3679  HB3 TYR A 366     123.549 138.651 132.453  1.00 18.82           H  
ATOM   3680  HB2 TYR A 366     124.720 139.530 131.509  1.00 18.82           H  
ATOM   3681  HD1 TYR A 366     124.163 138.156 134.972  1.00 20.02           H  
ATOM   3682  HD2 TYR A 366     125.943 141.286 132.587  1.00 19.77           H  
ATOM   3683  HE1 TYR A 366     124.968 139.251 137.022  1.00 14.24           H  
ATOM   3684  HE2 TYR A 366     126.726 142.401 134.659  1.00 15.51           H  
ATOM   3685  HH  TYR A 366     126.883 142.292 136.936  1.00 27.34           H  
ATOM   3686  N   THR A 367     123.912 135.862 131.362  1.00 23.89           N  
ATOM   3687  CA  THR A 367     123.050 135.145 130.418  1.00 24.31           C  
ATOM   3688  C   THR A 367     121.988 136.104 129.813  1.00 22.05           C  
ATOM   3689  O   THR A 367     121.717 137.141 130.420  1.00 25.84           O  
ATOM   3690  CB  THR A 367     122.307 133.977 131.132  1.00 23.44           C  
ATOM   3691  OG1 THR A 367     121.334 134.427 132.059  1.00 26.80           O  
ATOM   3692  CG2 THR A 367     123.252 132.991 131.838  1.00 23.20           C  
ATOM   3693  H   THR A 367     123.687 135.743 132.343  1.00 23.89           H  
ATOM   3694  HA  THR A 367     123.692 134.739 129.637  1.00 24.31           H  
ATOM   3695  HB  THR A 367     121.761 133.402 130.386  1.00 23.44           H  
ATOM   3696  HG1 THR A 367     121.790 134.715 132.856  1.00 26.80           H  
ATOM   3697 HG21 THR A 367     122.696 132.156 132.265  1.00 23.20           H  
ATOM   3698 HG22 THR A 367     123.976 132.577 131.136  1.00 23.20           H  
ATOM   3699 HG23 THR A 367     123.808 133.463 132.648  1.00 23.20           H  
ATOM   3700  N   PRO A 368     121.365 135.741 128.664  1.00 24.14           N  
ATOM   3701  CA  PRO A 368     120.237 136.509 128.088  1.00 24.95           C  
ATOM   3702  C   PRO A 368     119.044 136.773 129.031  1.00 24.64           C  
ATOM   3703  O   PRO A 368     118.443 137.842 128.942  1.00 27.56           O  
ATOM   3704  CB  PRO A 368     119.813 135.683 126.863  1.00 19.56           C  
ATOM   3705  CG  PRO A 368     121.072 134.939 126.455  1.00 20.47           C  
ATOM   3706  CD  PRO A 368     121.736 134.625 127.789  1.00 22.56           C  
ATOM   3707  HA  PRO A 368     120.643 137.466 127.751  1.00 24.95           H  
ATOM   3708  HB3 PRO A 368     119.419 136.301 126.055  1.00 19.56           H  
ATOM   3709  HB2 PRO A 368     119.041 134.960 127.132  1.00 19.56           H  
ATOM   3710  HG3 PRO A 368     121.716 135.603 125.880  1.00 20.47           H  
ATOM   3711  HG2 PRO A 368     120.876 134.054 125.849  1.00 20.47           H  
ATOM   3712  HD2 PRO A 368     121.337 133.696 128.194  1.00 22.56           H  
ATOM   3713  HD3 PRO A 368     122.811 134.512 127.655  1.00 22.56           H  
ATOM   3714  N   GLN A 369     118.752 135.817 129.930  1.00 22.64           N  
ATOM   3715  CA  GLN A 369     117.713 135.906 130.957  1.00 21.33           C  
ATOM   3716  C   GLN A 369     118.038 136.965 132.025  1.00 24.95           C  
ATOM   3717  O   GLN A 369     117.161 137.754 132.375  1.00 30.82           O  
ATOM   3718  CB  GLN A 369     117.503 134.530 131.629  1.00 23.67           C  
ATOM   3719  CG  GLN A 369     117.048 133.394 130.687  1.00 28.29           C  
ATOM   3720  CD  GLN A 369     118.204 132.514 130.196  1.00 28.84           C  
ATOM   3721  OE1 GLN A 369     119.076 132.971 129.461  1.00 25.59           O  
ATOM   3722  NE2 GLN A 369     118.209 131.239 130.587  1.00 27.26           N  
ATOM   3723  H   GLN A 369     119.281 134.955 129.920  1.00 22.64           H  
ATOM   3724  HA  GLN A 369     116.782 136.198 130.468  1.00 21.33           H  
ATOM   3725  HB3 GLN A 369     116.734 134.647 132.395  1.00 23.67           H  
ATOM   3726  HB2 GLN A 369     118.400 134.229 132.175  1.00 23.67           H  
ATOM   3727  HG3 GLN A 369     116.504 133.794 129.830  1.00 28.29           H  
ATOM   3728  HG2 GLN A 369     116.338 132.759 131.220  1.00 28.29           H  
ATOM   3729 HE22 GLN A 369     118.950 130.623 130.284  1.00 27.26           H  
ATOM   3730 HE21 GLN A 369     117.482 130.882 131.190  1.00 27.26           H  
ATOM   3731  N   GLU A 370     119.296 136.972 132.498  1.00 23.37           N  
ATOM   3732  CA  GLU A 370     119.832 137.946 133.450  1.00 18.54           C  
ATOM   3733  C   GLU A 370     119.940 139.361 132.860  1.00 19.11           C  
ATOM   3734  O   GLU A 370     119.653 140.315 133.579  1.00 24.34           O  
ATOM   3735  CB  GLU A 370     121.188 137.451 133.984  1.00 20.62           C  
ATOM   3736  CG  GLU A 370     121.056 136.229 134.924  1.00 22.35           C  
ATOM   3737  CD  GLU A 370     122.375 135.519 135.275  1.00 27.48           C  
ATOM   3738  OE1 GLU A 370     123.344 135.624 134.490  1.00 26.14           O  
ATOM   3739  OE2 GLU A 370     122.383 134.839 136.323  1.00 27.62           O1-
ATOM   3740  H   GLU A 370     119.954 136.284 132.156  1.00 23.37           H  
ATOM   3741  HA  GLU A 370     119.141 138.005 134.293  1.00 18.54           H  
ATOM   3742  HB3 GLU A 370     121.703 138.255 134.511  1.00 20.62           H  
ATOM   3743  HB2 GLU A 370     121.815 137.203 133.127  1.00 20.62           H  
ATOM   3744  HG3 GLU A 370     120.399 135.482 134.479  1.00 22.35           H  
ATOM   3745  HG2 GLU A 370     120.565 136.544 135.846  1.00 22.35           H  
ATOM   3746  N   MET A 371     120.283 139.475 131.563  1.00 19.05           N  
ATOM   3747  CA  MET A 371     120.280 140.740 130.825  1.00 19.38           C  
ATOM   3748  C   MET A 371     118.874 141.347 130.685  1.00 19.42           C  
ATOM   3749  O   MET A 371     118.738 142.546 130.908  1.00 21.55           O  
ATOM   3750  CB  MET A 371     120.939 140.588 129.440  1.00 20.40           C  
ATOM   3751  CG  MET A 371     122.464 140.422 129.484  1.00 24.24           C  
ATOM   3752  SD  MET A 371     123.219 140.519 127.840  1.00 44.82           S  
ATOM   3753  CE  MET A 371     124.963 140.278 128.261  1.00 25.22           C  
ATOM   3754  H   MET A 371     120.526 138.645 131.037  1.00 19.05           H  
ATOM   3755  HA  MET A 371     120.874 141.451 131.402  1.00 19.38           H  
ATOM   3756  HB3 MET A 371     120.713 141.464 128.829  1.00 20.40           H  
ATOM   3757  HB2 MET A 371     120.499 139.741 128.912  1.00 20.40           H  
ATOM   3758  HG3 MET A 371     122.733 139.470 129.938  1.00 24.24           H  
ATOM   3759  HG2 MET A 371     122.905 141.201 130.106  1.00 24.24           H  
ATOM   3760  HE1 MET A 371     125.581 140.381 127.369  1.00 25.22           H  
ATOM   3761  HE2 MET A 371     125.293 141.010 128.997  1.00 25.22           H  
ATOM   3762  HE3 MET A 371     125.117 139.283 128.674  1.00 25.22           H  
ATOM   3763  N   LYS A 372     117.858 140.524 130.360  1.00 18.53           N  
ATOM   3764  CA  LYS A 372     116.452 140.944 130.268  1.00 22.03           C  
ATOM   3765  C   LYS A 372     115.867 141.445 131.598  1.00 16.42           C  
ATOM   3766  O   LYS A 372     115.115 142.417 131.581  1.00 21.48           O  
ATOM   3767  CB  LYS A 372     115.582 139.805 129.704  1.00 22.24           C  
ATOM   3768  CG  LYS A 372     115.715 139.629 128.184  1.00 25.88           C  
ATOM   3769  CD  LYS A 372     114.946 138.424 127.609  1.00 29.65           C  
ATOM   3770  CE  LYS A 372     113.407 138.545 127.635  1.00 27.24           C  
ATOM   3771  NZ  LYS A 372     112.797 138.140 128.916  1.00 31.51           N1+
ATOM   3772  H   LYS A 372     118.047 139.548 130.175  1.00 18.53           H  
ATOM   3773  HA  LYS A 372     116.413 141.780 129.567  1.00 22.03           H  
ATOM   3774  HB3 LYS A 372     114.537 140.035 129.913  1.00 22.24           H  
ATOM   3775  HB2 LYS A 372     115.802 138.871 130.221  1.00 22.24           H  
ATOM   3776  HG3 LYS A 372     116.768 139.528 127.924  1.00 25.88           H  
ATOM   3777  HG2 LYS A 372     115.379 140.540 127.685  1.00 25.88           H  
ATOM   3778  HD3 LYS A 372     115.267 137.513 128.118  1.00 29.65           H  
ATOM   3779  HD2 LYS A 372     115.257 138.290 126.572  1.00 29.65           H  
ATOM   3780  HE3 LYS A 372     112.992 137.892 126.867  1.00 27.24           H  
ATOM   3781  HE2 LYS A 372     113.098 139.562 127.391  1.00 27.24           H  
ATOM   3782  HZ1 LYS A 372     113.145 138.728 129.659  1.00 31.51           H  
ATOM   3783  HZ2 LYS A 372     111.792 138.240 128.858  1.00 31.51           H  
ATOM   3784  HZ3 LYS A 372     113.026 137.176 129.112  1.00 31.51           H  
ATOM   3785  N   GLN A 373     116.241 140.796 132.714  1.00 24.88           N  
ATOM   3786  CA  GLN A 373     115.900 141.216 134.074  1.00 19.62           C  
ATOM   3787  C   GLN A 373     116.540 142.559 134.469  1.00 14.26           C  
ATOM   3788  O   GLN A 373     115.868 143.376 135.096  1.00 20.45           O  
ATOM   3789  CB  GLN A 373     116.309 140.117 135.068  1.00 18.96           C  
ATOM   3790  CG  GLN A 373     115.398 138.881 135.087  1.00 19.36           C  
ATOM   3791  CD  GLN A 373     115.919 137.857 136.097  1.00 19.93           C  
ATOM   3792  OE1 GLN A 373     115.629 137.955 137.288  1.00 25.80           O  
ATOM   3793  NE2 GLN A 373     116.706 136.885 135.633  1.00 21.40           N  
ATOM   3794  H   GLN A 373     116.849 139.992 132.637  1.00 24.88           H  
ATOM   3795  HA  GLN A 373     114.816 141.344 134.126  1.00 19.62           H  
ATOM   3796  HB3 GLN A 373     116.350 140.528 136.078  1.00 18.96           H  
ATOM   3797  HB2 GLN A 373     117.319 139.800 134.816  1.00 18.96           H  
ATOM   3798  HG3 GLN A 373     115.327 138.430 134.098  1.00 19.36           H  
ATOM   3799  HG2 GLN A 373     114.385 139.169 135.370  1.00 19.36           H  
ATOM   3800 HE22 GLN A 373     117.105 136.210 136.272  1.00 21.40           H  
ATOM   3801 HE21 GLN A 373     116.937 136.839 134.651  1.00 21.40           H  
ATOM   3802  N   ILE A 374     117.808 142.772 134.074  1.00 14.63           N  
ATOM   3803  CA  ILE A 374     118.550 144.016 134.295  1.00 14.54           C  
ATOM   3804  C   ILE A 374     117.998 145.183 133.450  1.00 17.97           C  
ATOM   3805  O   ILE A 374     117.844 146.275 133.990  1.00 16.64           O  
ATOM   3806  CB  ILE A 374     120.081 143.824 134.061  1.00 12.56           C  
ATOM   3807  CG1 ILE A 374     120.668 142.923 135.173  1.00 13.71           C  
ATOM   3808  CG2 ILE A 374     120.899 145.134 133.949  1.00 16.44           C  
ATOM   3809  CD1 ILE A 374     122.052 142.330 134.868  1.00 13.07           C  
ATOM   3810  H   ILE A 374     118.303 142.043 133.577  1.00 14.63           H  
ATOM   3811  HA  ILE A 374     118.411 144.291 135.343  1.00 14.54           H  
ATOM   3812  HB  ILE A 374     120.201 143.287 133.120  1.00 12.56           H  
ATOM   3813 HG13 ILE A 374     119.992 142.094 135.374  1.00 13.71           H  
ATOM   3814 HG12 ILE A 374     120.705 143.481 136.105  1.00 13.71           H  
ATOM   3815 HG21 ILE A 374     121.967 144.936 133.863  1.00 16.44           H  
ATOM   3816 HG22 ILE A 374     120.629 145.716 133.068  1.00 16.44           H  
ATOM   3817 HG23 ILE A 374     120.755 145.765 134.826  1.00 16.44           H  
ATOM   3818 HD11 ILE A 374     122.296 141.541 135.581  1.00 13.07           H  
ATOM   3819 HD12 ILE A 374     122.084 141.890 133.872  1.00 13.07           H  
ATOM   3820 HD13 ILE A 374     122.839 143.081 134.936  1.00 13.07           H  
ATOM   3821  N   ILE A 375     117.652 144.922 132.176  1.00 17.67           N  
ATOM   3822  CA  ILE A 375     116.992 145.873 131.271  1.00 16.66           C  
ATOM   3823  C   ILE A 375     115.575 146.261 131.752  1.00 17.91           C  
ATOM   3824  O   ILE A 375     115.191 147.417 131.585  1.00 18.94           O  
ATOM   3825  CB  ILE A 375     116.930 145.328 129.807  1.00 17.15           C  
ATOM   3826  CG1 ILE A 375     118.347 145.229 129.192  1.00 16.80           C  
ATOM   3827  CG2 ILE A 375     116.014 146.115 128.837  1.00 18.74           C  
ATOM   3828  CD1 ILE A 375     118.464 144.193 128.063  1.00 19.80           C  
ATOM   3829  H   ILE A 375     117.827 144.001 131.795  1.00 17.67           H  
ATOM   3830  HA  ILE A 375     117.591 146.785 131.265  1.00 16.66           H  
ATOM   3831  HB  ILE A 375     116.529 144.315 129.866  1.00 17.15           H  
ATOM   3832 HG13 ILE A 375     119.078 144.970 129.957  1.00 16.80           H  
ATOM   3833 HG12 ILE A 375     118.659 146.207 128.822  1.00 16.80           H  
ATOM   3834 HG21 ILE A 375     116.033 145.684 127.838  1.00 18.74           H  
ATOM   3835 HG22 ILE A 375     114.969 146.111 129.144  1.00 18.74           H  
ATOM   3836 HG23 ILE A 375     116.330 147.156 128.752  1.00 18.74           H  
ATOM   3837 HD11 ILE A 375     119.506 144.043 127.782  1.00 19.80           H  
ATOM   3838 HD12 ILE A 375     118.060 143.226 128.358  1.00 19.80           H  
ATOM   3839 HD13 ILE A 375     117.926 144.513 127.174  1.00 19.80           H  
ATOM   3840  N   LYS A 376     114.849 145.313 132.372  1.00 20.55           N  
ATOM   3841  CA  LYS A 376     113.530 145.537 132.967  1.00 16.85           C  
ATOM   3842  C   LYS A 376     113.594 146.402 134.239  1.00 19.07           C  
ATOM   3843  O   LYS A 376     112.735 147.265 134.414  1.00 23.01           O  
ATOM   3844  CB  LYS A 376     112.848 144.176 133.226  1.00 16.17           C  
ATOM   3845  CG  LYS A 376     111.389 144.237 133.722  1.00 20.91           C  
ATOM   3846  CD  LYS A 376     110.447 145.039 132.805  1.00 27.77           C  
ATOM   3847  CE  LYS A 376     108.967 144.864 133.178  1.00 25.17           C  
ATOM   3848  NZ  LYS A 376     108.083 145.612 132.264  1.00 29.82           N1+
ATOM   3849  H   LYS A 376     115.222 144.377 132.455  1.00 20.55           H  
ATOM   3850  HA  LYS A 376     112.941 146.079 132.225  1.00 16.85           H  
ATOM   3851  HB3 LYS A 376     113.437 143.600 133.940  1.00 16.17           H  
ATOM   3852  HB2 LYS A 376     112.863 143.596 132.306  1.00 16.17           H  
ATOM   3853  HG3 LYS A 376     111.361 144.648 134.730  1.00 20.91           H  
ATOM   3854  HG2 LYS A 376     111.018 143.215 133.812  1.00 20.91           H  
ATOM   3855  HD3 LYS A 376     110.612 144.751 131.766  1.00 27.77           H  
ATOM   3856  HD2 LYS A 376     110.701 146.098 132.871  1.00 27.77           H  
ATOM   3857  HE3 LYS A 376     108.790 145.206 134.197  1.00 25.17           H  
ATOM   3858  HE2 LYS A 376     108.690 143.810 133.138  1.00 25.17           H  
ATOM   3859  HZ1 LYS A 376     108.212 145.280 131.319  1.00 29.82           H  
ATOM   3860  HZ2 LYS A 376     107.121 145.472 132.537  1.00 29.82           H  
ATOM   3861  HZ3 LYS A 376     108.306 146.596 132.309  1.00 29.82           H  
ATOM   3862  N   ILE A 377     114.625 146.189 135.075  1.00 18.05           N  
ATOM   3863  CA  ILE A 377     114.916 146.998 136.263  1.00 12.61           C  
ATOM   3864  C   ILE A 377     115.352 148.434 135.906  1.00 14.76           C  
ATOM   3865  O   ILE A 377     114.918 149.366 136.581  1.00 19.98           O  
ATOM   3866  CB  ILE A 377     115.974 146.305 137.178  1.00 16.99           C  
ATOM   3867  CG1 ILE A 377     115.332 145.096 137.897  1.00 17.13           C  
ATOM   3868  CG2 ILE A 377     116.674 147.216 138.215  1.00 14.37           C  
ATOM   3869  CD1 ILE A 377     116.349 144.124 138.507  1.00 17.91           C  
ATOM   3870  H   ILE A 377     115.281 145.445 134.874  1.00 18.05           H  
ATOM   3871  HA  ILE A 377     113.987 147.082 136.830  1.00 12.61           H  
ATOM   3872  HB  ILE A 377     116.756 145.916 136.525  1.00 16.99           H  
ATOM   3873 HG13 ILE A 377     114.700 144.537 137.207  1.00 17.13           H  
ATOM   3874 HG12 ILE A 377     114.661 145.454 138.679  1.00 17.13           H  
ATOM   3875 HG21 ILE A 377     117.355 146.648 138.847  1.00 14.37           H  
ATOM   3876 HG22 ILE A 377     117.277 147.990 137.741  1.00 14.37           H  
ATOM   3877 HG23 ILE A 377     115.950 147.703 138.869  1.00 14.37           H  
ATOM   3878 HD11 ILE A 377     115.970 143.102 138.485  1.00 17.91           H  
ATOM   3879 HD12 ILE A 377     117.292 144.139 137.959  1.00 17.91           H  
ATOM   3880 HD13 ILE A 377     116.564 144.375 139.546  1.00 17.91           H  
ATOM   3881  N   ARG A 378     116.142 148.587 134.828  1.00 16.03           N  
ATOM   3882  CA  ARG A 378     116.513 149.880 134.249  1.00 15.51           C  
ATOM   3883  C   ARG A 378     115.313 150.623 133.646  1.00 18.19           C  
ATOM   3884  O   ARG A 378     115.233 151.832 133.840  1.00 21.47           O  
ATOM   3885  CB  ARG A 378     117.631 149.697 133.201  1.00 16.13           C  
ATOM   3886  CG  ARG A 378     119.022 149.400 133.802  1.00 16.19           C  
ATOM   3887  CD  ARG A 378     119.556 150.448 134.793  1.00 16.06           C  
ATOM   3888  NE  ARG A 378     119.600 151.813 134.236  1.00 20.16           N  
ATOM   3889  CZ  ARG A 378     119.783 152.961 134.912  1.00 18.23           C  
ATOM   3890  NH1 ARG A 378     119.911 152.995 136.245  1.00 20.05           N  
ATOM   3891  NH2 ARG A 378     119.839 154.113 134.237  1.00 26.54           N1+
ATOM   3892  H   ARG A 378     116.478 147.768 134.339  1.00 16.03           H  
ATOM   3893  HA  ARG A 378     116.879 150.517 135.056  1.00 15.51           H  
ATOM   3894  HB3 ARG A 378     117.713 150.598 132.590  1.00 16.13           H  
ATOM   3895  HB2 ARG A 378     117.357 148.907 132.501  1.00 16.13           H  
ATOM   3896  HG3 ARG A 378     119.767 149.152 133.048  1.00 16.19           H  
ATOM   3897  HG2 ARG A 378     118.905 148.488 134.383  1.00 16.19           H  
ATOM   3898  HD3 ARG A 378     120.606 150.216 134.968  1.00 16.06           H  
ATOM   3899  HD2 ARG A 378     119.059 150.377 135.760  1.00 16.06           H  
ATOM   3900  HE  ARG A 378     119.464 151.880 133.236  1.00 20.16           H  
ATOM   3901 HH12 ARG A 378     120.087 153.871 136.716  1.00 20.05           H  
ATOM   3902 HH11 ARG A 378     119.916 152.133 136.777  1.00 20.05           H  
ATOM   3903 HH22 ARG A 378     120.009 154.984 134.719  1.00 26.54           H  
ATOM   3904 HH21 ARG A 378     119.644 154.122 133.243  1.00 26.54           H  
ATOM   3905  N   ALA A 379     114.381 149.909 132.989  1.00 20.47           N  
ATOM   3906  CA  ALA A 379     113.134 150.483 132.478  1.00 16.74           C  
ATOM   3907  C   ALA A 379     112.246 151.026 133.610  1.00 18.05           C  
ATOM   3908  O   ALA A 379     111.818 152.175 133.533  1.00 22.25           O  
ATOM   3909  CB  ALA A 379     112.386 149.454 131.616  1.00 19.53           C  
ATOM   3910  H   ALA A 379     114.515 148.918 132.842  1.00 20.47           H  
ATOM   3911  HA  ALA A 379     113.402 151.322 131.831  1.00 16.74           H  
ATOM   3912  HB1 ALA A 379     111.488 149.890 131.176  1.00 19.53           H  
ATOM   3913  HB2 ALA A 379     113.010 149.103 130.794  1.00 19.53           H  
ATOM   3914  HB3 ALA A 379     112.082 148.582 132.194  1.00 19.53           H  
ATOM   3915  N   GLN A 380     112.056 150.226 134.674  1.00 25.03           N  
ATOM   3916  CA  GLN A 380     111.327 150.609 135.886  1.00 17.08           C  
ATOM   3917  C   GLN A 380     111.924 151.815 136.639  1.00 20.10           C  
ATOM   3918  O   GLN A 380     111.156 152.640 137.135  1.00 26.14           O  
ATOM   3919  CB  GLN A 380     111.195 149.387 136.819  1.00 19.56           C  
ATOM   3920  CG  GLN A 380     110.178 148.342 136.314  1.00 27.28           C  
ATOM   3921  CD  GLN A 380     110.171 147.045 137.131  1.00 27.47           C  
ATOM   3922  OE1 GLN A 380     110.026 145.963 136.568  1.00 28.38           O  
ATOM   3923  NE2 GLN A 380     110.309 147.135 138.456  1.00 30.24           N  
ATOM   3924  H   GLN A 380     112.447 149.293 134.666  1.00 25.03           H  
ATOM   3925  HA  GLN A 380     110.323 150.903 135.573  1.00 17.08           H  
ATOM   3926  HB3 GLN A 380     110.890 149.721 137.812  1.00 19.56           H  
ATOM   3927  HB2 GLN A 380     112.174 148.922 136.944  1.00 19.56           H  
ATOM   3928  HG3 GLN A 380     110.386 148.087 135.274  1.00 27.28           H  
ATOM   3929  HG2 GLN A 380     109.174 148.765 136.327  1.00 27.28           H  
ATOM   3930 HE22 GLN A 380     110.300 146.299 139.021  1.00 30.24           H  
ATOM   3931 HE21 GLN A 380     110.415 148.035 138.901  1.00 30.24           H  
ATOM   3932  N   THR A 381     113.264 151.910 136.690  1.00 16.69           N  
ATOM   3933  CA  THR A 381     113.990 152.991 137.367  1.00 13.57           C  
ATOM   3934  C   THR A 381     114.006 154.304 136.558  1.00 20.79           C  
ATOM   3935  O   THR A 381     113.891 155.371 137.161  1.00 21.17           O  
ATOM   3936  CB  THR A 381     115.452 152.578 137.684  1.00 17.66           C  
ATOM   3937  OG1 THR A 381     115.411 151.459 138.547  1.00 31.34           O  
ATOM   3938  CG2 THR A 381     116.323 153.658 138.357  1.00 15.14           C  
ATOM   3939  H   THR A 381     113.829 151.194 136.254  1.00 16.69           H  
ATOM   3940  HA  THR A 381     113.486 153.196 138.314  1.00 13.57           H  
ATOM   3941  HB  THR A 381     115.947 152.258 136.765  1.00 17.66           H  
ATOM   3942  HG1 THR A 381     115.047 150.714 138.058  1.00 31.34           H  
ATOM   3943 HG21 THR A 381     117.301 153.267 138.632  1.00 15.14           H  
ATOM   3944 HG22 THR A 381     116.504 154.503 137.695  1.00 15.14           H  
ATOM   3945 HG23 THR A 381     115.853 154.039 139.264  1.00 15.14           H  
ATOM   3946  N   GLU A 382     114.092 154.208 135.219  1.00 28.61           N  
ATOM   3947  CA  GLU A 382     113.991 155.341 134.292  1.00 21.40           C  
ATOM   3948  C   GLU A 382     112.555 155.900 134.148  1.00 20.68           C  
ATOM   3949  O   GLU A 382     112.399 156.973 133.565  1.00 26.32           O  
ATOM   3950  CB  GLU A 382     114.605 154.955 132.925  1.00 20.62           C  
ATOM   3951  CG  GLU A 382     116.138 154.724 132.975  1.00 22.16           C  
ATOM   3952  CD  GLU A 382     116.777 154.189 131.679  1.00 30.54           C  
ATOM   3953  OE1 GLU A 382     116.207 154.406 130.588  1.00 27.95           O  
ATOM   3954  OE2 GLU A 382     117.864 153.582 131.790  1.00 27.29           O1-
ATOM   3955  H   GLU A 382     114.200 153.298 134.789  1.00 28.61           H  
ATOM   3956  HA  GLU A 382     114.591 156.158 134.694  1.00 21.40           H  
ATOM   3957  HB3 GLU A 382     114.387 155.736 132.195  1.00 20.62           H  
ATOM   3958  HB2 GLU A 382     114.114 154.052 132.555  1.00 20.62           H  
ATOM   3959  HG3 GLU A 382     116.400 154.064 133.801  1.00 22.16           H  
ATOM   3960  HG2 GLU A 382     116.626 155.669 133.198  1.00 22.16           H  
ATOM   3961  N   GLY A 383     111.545 155.200 134.700  1.00 22.16           N  
ATOM   3962  CA  GLY A 383     110.137 155.608 134.680  1.00 19.90           C  
ATOM   3963  C   GLY A 383     109.468 155.249 133.344  1.00 21.46           C  
ATOM   3964  O   GLY A 383     108.565 155.961 132.906  1.00 24.21           O  
ATOM   3965  H   GLY A 383     111.757 154.329 135.167  1.00 22.16           H  
ATOM   3966  HA3 GLY A 383     110.045 156.678 134.871  1.00 19.90           H  
ATOM   3967  HA2 GLY A 383     109.613 155.093 135.485  1.00 19.90           H  
ATOM   3968  N   ILE A 384     109.944 154.180 132.690  1.00 17.22           N  
ATOM   3969  CA  ILE A 384     109.602 153.776 131.333  1.00 17.38           C  
ATOM   3970  C   ILE A 384     108.781 152.478 131.354  1.00 18.11           C  
ATOM   3971  O   ILE A 384     109.220 151.481 131.929  1.00 25.51           O  
ATOM   3972  CB  ILE A 384     110.910 153.546 130.516  1.00 20.88           C  
ATOM   3973  CG1 ILE A 384     111.630 154.895 130.303  1.00 15.89           C  
ATOM   3974  CG2 ILE A 384     110.742 152.793 129.179  1.00 24.63           C  
ATOM   3975  CD1 ILE A 384     113.016 154.770 129.674  1.00 16.31           C  
ATOM   3976  H   ILE A 384     110.669 153.623 133.126  1.00 17.22           H  
ATOM   3977  HA  ILE A 384     109.019 154.556 130.838  1.00 17.38           H  
ATOM   3978  HB  ILE A 384     111.576 152.930 131.119  1.00 20.88           H  
ATOM   3979 HG13 ILE A 384     111.745 155.420 131.251  1.00 15.89           H  
ATOM   3980 HG12 ILE A 384     111.015 155.545 129.687  1.00 15.89           H  
ATOM   3981 HG21 ILE A 384     111.706 152.662 128.691  1.00 24.63           H  
ATOM   3982 HG22 ILE A 384     110.349 151.785 129.307  1.00 24.63           H  
ATOM   3983 HG23 ILE A 384     110.083 153.328 128.496  1.00 24.63           H  
ATOM   3984 HD11 ILE A 384     113.610 155.656 129.888  1.00 16.31           H  
ATOM   3985 HD12 ILE A 384     113.547 153.905 130.068  1.00 16.31           H  
ATOM   3986 HD13 ILE A 384     112.950 154.668 128.593  1.00 16.31           H  
ATOM   3987  N   ASN A 385     107.632 152.514 130.662  1.00 21.17           N  
ATOM   3988  CA  ASN A 385     106.853 151.328 130.307  1.00 18.26           C  
ATOM   3989  C   ASN A 385     107.407 150.741 129.002  1.00 22.56           C  
ATOM   3990  O   ASN A 385     107.812 151.487 128.108  1.00 25.64           O  
ATOM   3991  CB  ASN A 385     105.364 151.699 130.138  1.00 26.11           C  
ATOM   3992  CG  ASN A 385     104.695 152.181 131.428  1.00 26.56           C  
ATOM   3993  OD1 ASN A 385     104.930 151.634 132.504  1.00 26.80           O  
ATOM   3994  ND2 ASN A 385     103.839 153.200 131.320  1.00 28.94           N  
ATOM   3995  H   ASN A 385     107.344 153.376 130.223  1.00 21.17           H  
ATOM   3996  HA  ASN A 385     106.946 150.586 131.104  1.00 18.26           H  
ATOM   3997  HB3 ASN A 385     104.803 150.830 129.791  1.00 26.11           H  
ATOM   3998  HB2 ASN A 385     105.256 152.459 129.365  1.00 26.11           H  
ATOM   3999 HD22 ASN A 385     103.362 153.550 132.137  1.00 28.94           H  
ATOM   4000 HD21 ASN A 385     103.662 153.628 130.421  1.00 28.94           H  
ATOM   4001  N   ILE A 386     107.395 149.406 128.923  1.00 26.59           N  
ATOM   4002  CA  ILE A 386     107.881 148.649 127.779  1.00 22.47           C  
ATOM   4003  C   ILE A 386     107.100 147.331 127.687  1.00 26.05           C  
ATOM   4004  O   ILE A 386     106.954 146.635 128.695  1.00 31.29           O  
ATOM   4005  CB  ILE A 386     109.423 148.396 127.855  1.00 24.04           C  
ATOM   4006  CG1 ILE A 386     109.965 147.667 126.606  1.00 19.85           C  
ATOM   4007  CG2 ILE A 386     109.896 147.681 129.142  1.00 22.17           C  
ATOM   4008  CD1 ILE A 386     111.476 147.811 126.394  1.00 20.27           C  
ATOM   4009  H   ILE A 386     107.023 148.858 129.685  1.00 26.59           H  
ATOM   4010  HA  ILE A 386     107.663 149.221 126.875  1.00 22.47           H  
ATOM   4011  HB  ILE A 386     109.883 149.385 127.866  1.00 24.04           H  
ATOM   4012 HG13 ILE A 386     109.460 148.045 125.718  1.00 19.85           H  
ATOM   4013 HG12 ILE A 386     109.725 146.608 126.662  1.00 19.85           H  
ATOM   4014 HG21 ILE A 386     110.984 147.668 129.205  1.00 22.17           H  
ATOM   4015 HG22 ILE A 386     109.536 148.186 130.038  1.00 22.17           H  
ATOM   4016 HG23 ILE A 386     109.560 146.645 129.181  1.00 22.17           H  
ATOM   4017 HD11 ILE A 386     111.741 147.521 125.377  1.00 20.27           H  
ATOM   4018 HD12 ILE A 386     111.809 148.838 126.543  1.00 20.27           H  
ATOM   4019 HD13 ILE A 386     112.035 147.169 127.075  1.00 20.27           H  
ATOM   4020  N   SER A 387     106.610 147.024 126.473  1.00 26.09           N  
ATOM   4021  CA  SER A 387     105.930 145.770 126.143  1.00 24.24           C  
ATOM   4022  C   SER A 387     106.902 144.579 126.198  1.00 28.80           C  
ATOM   4023  O   SER A 387     108.107 144.767 126.021  1.00 29.34           O  
ATOM   4024  CB  SER A 387     105.236 145.920 124.772  1.00 28.66           C  
ATOM   4025  OG  SER A 387     106.129 145.874 123.674  1.00 31.64           O  
ATOM   4026  H   SER A 387     106.766 147.651 125.694  1.00 26.09           H  
ATOM   4027  HA  SER A 387     105.155 145.613 126.896  1.00 24.24           H  
ATOM   4028  HB3 SER A 387     104.670 146.852 124.732  1.00 28.66           H  
ATOM   4029  HB2 SER A 387     104.511 145.117 124.638  1.00 28.66           H  
ATOM   4030  HG  SER A 387     105.623 146.087 122.883  1.00 31.64           H  
ATOM   4031  N   GLU A 388     106.371 143.371 126.443  1.00 29.70           N  
ATOM   4032  CA  GLU A 388     107.190 142.164 126.573  1.00 26.03           C  
ATOM   4033  C   GLU A 388     107.903 141.788 125.258  1.00 27.52           C  
ATOM   4034  O   GLU A 388     109.036 141.325 125.314  1.00 29.53           O  
ATOM   4035  CB  GLU A 388     106.341 141.010 127.155  1.00 25.35           C  
ATOM   4036  CG  GLU A 388     107.152 139.781 127.643  1.00 31.19           C  
ATOM   4037  CD  GLU A 388     108.078 140.021 128.854  1.00 34.94           C  
ATOM   4038  OE1 GLU A 388     107.834 140.977 129.625  1.00 33.24           O  
ATOM   4039  OE2 GLU A 388     109.033 139.223 128.996  1.00 35.55           O1-
ATOM   4040  H   GLU A 388     105.373 143.260 126.554  1.00 29.70           H  
ATOM   4041  HA  GLU A 388     107.968 142.407 127.297  1.00 26.03           H  
ATOM   4042  HB3 GLU A 388     105.638 140.674 126.392  1.00 25.35           H  
ATOM   4043  HB2 GLU A 388     105.715 141.382 127.969  1.00 25.35           H  
ATOM   4044  HG3 GLU A 388     107.733 139.371 126.816  1.00 31.19           H  
ATOM   4045  HG2 GLU A 388     106.452 138.995 127.926  1.00 31.19           H  
ATOM   4046  N   GLU A 389     107.269 142.074 124.107  1.00 31.26           N  
ATOM   4047  CA  GLU A 389     107.820 141.916 122.757  1.00 28.10           C  
ATOM   4048  C   GLU A 389     109.056 142.803 122.509  1.00 23.35           C  
ATOM   4049  O   GLU A 389     110.025 142.333 121.913  1.00 29.52           O  
ATOM   4050  CB  GLU A 389     106.734 142.221 121.698  1.00 28.03           C  
ATOM   4051  CG  GLU A 389     105.369 141.531 121.931  1.00 31.19           C  
ATOM   4052  CD  GLU A 389     104.358 142.429 122.660  1.00 36.90           C  
ATOM   4053  OE1 GLU A 389     104.206 142.252 123.889  1.00 32.77           O  
ATOM   4054  OE2 GLU A 389     103.756 143.287 121.977  1.00 33.53           O1-
ATOM   4055  H   GLU A 389     106.326 142.441 124.151  1.00 31.26           H  
ATOM   4056  HA  GLU A 389     108.122 140.873 122.651  1.00 28.10           H  
ATOM   4057  HB3 GLU A 389     107.110 141.900 120.726  1.00 28.03           H  
ATOM   4058  HB2 GLU A 389     106.596 143.301 121.600  1.00 28.03           H  
ATOM   4059  HG3 GLU A 389     105.499 140.588 122.464  1.00 31.19           H  
ATOM   4060  HG2 GLU A 389     104.940 141.260 120.965  1.00 31.19           H  
ATOM   4061  N   ALA A 390     109.001 144.055 122.994  1.00 24.58           N  
ATOM   4062  CA  ALA A 390     110.095 145.022 122.934  1.00 21.42           C  
ATOM   4063  C   ALA A 390     111.232 144.716 123.926  1.00 23.00           C  
ATOM   4064  O   ALA A 390     112.388 144.971 123.596  1.00 29.31           O  
ATOM   4065  CB  ALA A 390     109.522 146.421 123.180  1.00 20.87           C  
ATOM   4066  H   ALA A 390     108.164 144.364 123.470  1.00 24.58           H  
ATOM   4067  HA  ALA A 390     110.516 145.004 121.927  1.00 21.42           H  
ATOM   4068  HB1 ALA A 390     110.307 147.175 123.181  1.00 20.87           H  
ATOM   4069  HB2 ALA A 390     108.806 146.686 122.405  1.00 20.87           H  
ATOM   4070  HB3 ALA A 390     108.996 146.475 124.132  1.00 20.87           H  
ATOM   4071  N   LEU A 391     110.891 144.152 125.099  1.00 22.25           N  
ATOM   4072  CA  LEU A 391     111.837 143.686 126.116  1.00 21.74           C  
ATOM   4073  C   LEU A 391     112.605 142.428 125.666  1.00 19.62           C  
ATOM   4074  O   LEU A 391     113.794 142.320 125.962  1.00 26.15           O  
ATOM   4075  CB  LEU A 391     111.075 143.459 127.444  1.00 23.34           C  
ATOM   4076  CG  LEU A 391     111.918 142.960 128.643  1.00 25.81           C  
ATOM   4077  CD1 LEU A 391     112.968 144.003 129.087  1.00 22.06           C  
ATOM   4078  CD2 LEU A 391     111.006 142.507 129.799  1.00 25.90           C  
ATOM   4079  H   LEU A 391     109.911 144.006 125.305  1.00 22.25           H  
ATOM   4080  HA  LEU A 391     112.569 144.481 126.266  1.00 21.74           H  
ATOM   4081  HB3 LEU A 391     110.286 142.730 127.261  1.00 23.34           H  
ATOM   4082  HB2 LEU A 391     110.563 144.380 127.726  1.00 23.34           H  
ATOM   4083  HG  LEU A 391     112.467 142.067 128.344  1.00 25.81           H  
ATOM   4084 HD11 LEU A 391     112.841 144.319 130.121  1.00 22.06           H  
ATOM   4085 HD12 LEU A 391     113.977 143.601 128.992  1.00 22.06           H  
ATOM   4086 HD13 LEU A 391     112.924 144.911 128.486  1.00 22.06           H  
ATOM   4087 HD21 LEU A 391     111.401 142.767 130.778  1.00 25.90           H  
ATOM   4088 HD22 LEU A 391     110.008 142.938 129.723  1.00 25.90           H  
ATOM   4089 HD23 LEU A 391     110.891 141.423 129.790  1.00 25.90           H  
ATOM   4090  N   ASN A 392     111.922 141.522 124.941  1.00 21.15           N  
ATOM   4091  CA  ASN A 392     112.511 140.348 124.287  1.00 19.73           C  
ATOM   4092  C   ASN A 392     113.472 140.766 123.166  1.00 24.26           C  
ATOM   4093  O   ASN A 392     114.539 140.166 123.067  1.00 26.67           O  
ATOM   4094  CB  ASN A 392     111.394 139.419 123.746  1.00 22.95           C  
ATOM   4095  CG  ASN A 392     110.730 138.495 124.781  1.00 27.22           C  
ATOM   4096  OD1 ASN A 392     110.395 137.359 124.458  1.00 27.18           O  
ATOM   4097  ND2 ASN A 392     110.520 138.954 126.016  1.00 26.47           N  
ATOM   4098  H   ASN A 392     110.938 141.679 124.764  1.00 21.15           H  
ATOM   4099  HA  ASN A 392     113.065 139.826 125.067  1.00 19.73           H  
ATOM   4100  HB3 ASN A 392     111.826 138.750 122.999  1.00 22.95           H  
ATOM   4101  HB2 ASN A 392     110.628 139.989 123.221  1.00 22.95           H  
ATOM   4102 HD22 ASN A 392     110.044 138.381 126.699  1.00 26.47           H  
ATOM   4103 HD21 ASN A 392     110.736 139.914 126.245  1.00 26.47           H  
ATOM   4104  N   HIS A 393     113.111 141.802 122.386  1.00 25.16           N  
ATOM   4105  CA  HIS A 393     113.956 142.349 121.326  1.00 23.56           C  
ATOM   4106  C   HIS A 393     115.206 143.076 121.857  1.00 21.67           C  
ATOM   4107  O   HIS A 393     116.263 142.946 121.244  1.00 23.75           O  
ATOM   4108  CB  HIS A 393     113.114 143.230 120.383  1.00 26.22           C  
ATOM   4109  CG  HIS A 393     113.813 143.617 119.101  1.00 25.18           C  
ATOM   4110  ND1 HIS A 393     114.590 142.731 118.369  1.00 26.70           N  
ATOM   4111  CD2 HIS A 393     113.886 144.813 118.424  1.00 28.02           C  
ATOM   4112  CE1 HIS A 393     115.100 143.408 117.340  1.00 25.14           C  
ATOM   4113  NE2 HIS A 393     114.717 144.677 117.311  1.00 31.06           N  
ATOM   4114  H   HIS A 393     112.210 142.242 122.519  1.00 25.16           H  
ATOM   4115  HA  HIS A 393     114.305 141.491 120.750  1.00 23.56           H  
ATOM   4116  HB3 HIS A 393     112.802 144.140 120.896  1.00 26.22           H  
ATOM   4117  HB2 HIS A 393     112.198 142.704 120.117  1.00 26.22           H  
ATOM   4118  HD1 HIS A 393     114.756 141.753 118.582  1.00 26.70           H  
ATOM   4119  HD2 HIS A 393     113.414 145.756 118.652  1.00 28.02           H  
ATOM   4120  HE1 HIS A 393     115.757 142.967 116.605  1.00 25.14           H  
ATOM   4121  N   LEU A 394     115.097 143.763 123.009  1.00 18.23           N  
ATOM   4122  CA  LEU A 394     116.247 144.299 123.744  1.00 21.98           C  
ATOM   4123  C   LEU A 394     117.111 143.196 124.386  1.00 20.89           C  
ATOM   4124  O   LEU A 394     118.316 143.396 124.527  1.00 22.61           O  
ATOM   4125  CB  LEU A 394     115.782 145.332 124.794  1.00 21.26           C  
ATOM   4126  CG  LEU A 394     115.381 146.702 124.206  1.00 26.72           C  
ATOM   4127  CD1 LEU A 394     114.817 147.628 125.296  1.00 26.52           C  
ATOM   4128  CD2 LEU A 394     116.539 147.399 123.469  1.00 24.16           C  
ATOM   4129  H   LEU A 394     114.192 143.864 123.449  1.00 18.23           H  
ATOM   4130  HA  LEU A 394     116.895 144.801 123.028  1.00 21.98           H  
ATOM   4131  HB3 LEU A 394     116.580 145.508 125.515  1.00 21.26           H  
ATOM   4132  HB2 LEU A 394     114.954 144.912 125.368  1.00 21.26           H  
ATOM   4133  HG  LEU A 394     114.580 146.534 123.488  1.00 26.72           H  
ATOM   4134 HD11 LEU A 394     113.954 148.178 124.922  1.00 26.52           H  
ATOM   4135 HD12 LEU A 394     114.501 147.078 126.183  1.00 26.52           H  
ATOM   4136 HD13 LEU A 394     115.557 148.361 125.618  1.00 26.52           H  
ATOM   4137 HD21 LEU A 394     116.344 148.465 123.356  1.00 24.16           H  
ATOM   4138 HD22 LEU A 394     117.482 147.292 124.002  1.00 24.16           H  
ATOM   4139 HD23 LEU A 394     116.678 146.992 122.469  1.00 24.16           H  
ATOM   4140  N   GLY A 395     116.513 142.037 124.709  1.00 20.49           N  
ATOM   4141  CA  GLY A 395     117.224 140.844 125.171  1.00 20.97           C  
ATOM   4142  C   GLY A 395     118.103 140.262 124.055  1.00 23.06           C  
ATOM   4143  O   GLY A 395     119.257 139.920 124.312  1.00 23.74           O  
ATOM   4144  H   GLY A 395     115.514 141.950 124.584  1.00 20.49           H  
ATOM   4145  HA3 GLY A 395     116.490 140.093 125.460  1.00 20.97           H  
ATOM   4146  HA2 GLY A 395     117.824 141.077 126.053  1.00 20.97           H  
ATOM   4147  N   GLU A 396     117.574 140.205 122.817  1.00 21.43           N  
ATOM   4148  CA  GLU A 396     118.291 139.813 121.600  1.00 25.78           C  
ATOM   4149  C   GLU A 396     119.434 140.782 121.265  1.00 25.32           C  
ATOM   4150  O   GLU A 396     120.551 140.325 121.038  1.00 28.49           O  
ATOM   4151  CB  GLU A 396     117.317 139.730 120.406  1.00 26.49           C  
ATOM   4152  CG  GLU A 396     116.235 138.635 120.529  1.00 29.10           C  
ATOM   4153  CD  GLU A 396     115.071 138.748 119.526  1.00 33.10           C  
ATOM   4154  OE1 GLU A 396     114.123 137.950 119.688  1.00 28.64           O  
ATOM   4155  OE2 GLU A 396     115.119 139.615 118.622  1.00 35.39           O1-
ATOM   4156  H   GLU A 396     116.610 140.481 122.687  1.00 21.43           H  
ATOM   4157  HA  GLU A 396     118.723 138.824 121.765  1.00 25.78           H  
ATOM   4158  HB3 GLU A 396     117.879 139.563 119.486  1.00 26.49           H  
ATOM   4159  HB2 GLU A 396     116.838 140.700 120.282  1.00 26.49           H  
ATOM   4160  HG3 GLU A 396     115.815 138.629 121.533  1.00 29.10           H  
ATOM   4161  HG2 GLU A 396     116.704 137.658 120.401  1.00 29.10           H  
ATOM   4162  N   ILE A 397     119.136 142.094 121.257  1.00 24.06           N  
ATOM   4163  CA  ILE A 397     120.097 143.165 120.981  1.00 18.51           C  
ATOM   4164  C   ILE A 397     121.250 143.212 121.999  1.00 23.47           C  
ATOM   4165  O   ILE A 397     122.392 143.370 121.578  1.00 31.77           O  
ATOM   4166  CB  ILE A 397     119.405 144.559 120.864  1.00 22.23           C  
ATOM   4167  CG1 ILE A 397     118.564 144.634 119.566  1.00 25.45           C  
ATOM   4168  CG2 ILE A 397     120.358 145.776 120.943  1.00 24.43           C  
ATOM   4169  CD1 ILE A 397     117.435 145.675 119.599  1.00 23.82           C  
ATOM   4170  H   ILE A 397     118.185 142.387 121.441  1.00 24.06           H  
ATOM   4171  HA  ILE A 397     120.547 142.941 120.013  1.00 18.51           H  
ATOM   4172  HB  ILE A 397     118.713 144.646 121.701  1.00 22.23           H  
ATOM   4173 HG13 ILE A 397     118.103 143.667 119.363  1.00 25.45           H  
ATOM   4174 HG12 ILE A 397     119.215 144.825 118.712  1.00 25.45           H  
ATOM   4175 HG21 ILE A 397     119.834 146.712 120.762  1.00 24.43           H  
ATOM   4176 HG22 ILE A 397     120.823 145.878 121.924  1.00 24.43           H  
ATOM   4177 HG23 ILE A 397     121.152 145.701 120.199  1.00 24.43           H  
ATOM   4178 HD11 ILE A 397     117.129 145.943 118.588  1.00 23.82           H  
ATOM   4179 HD12 ILE A 397     116.557 145.285 120.112  1.00 23.82           H  
ATOM   4180 HD13 ILE A 397     117.724 146.594 120.106  1.00 23.82           H  
ATOM   4181  N   GLY A 398     120.946 143.021 123.294  1.00 25.01           N  
ATOM   4182  CA  GLY A 398     121.933 143.012 124.373  1.00 24.39           C  
ATOM   4183  C   GLY A 398     122.844 141.777 124.327  1.00 27.48           C  
ATOM   4184  O   GLY A 398     124.004 141.873 124.727  1.00 25.80           O  
ATOM   4185  H   GLY A 398     119.978 142.891 123.561  1.00 25.01           H  
ATOM   4186  HA3 GLY A 398     121.418 143.044 125.334  1.00 24.39           H  
ATOM   4187  HA2 GLY A 398     122.543 143.910 124.302  1.00 24.39           H  
ATOM   4188  N   THR A 399     122.342 140.641 123.813  1.00 27.56           N  
ATOM   4189  CA  THR A 399     123.117 139.416 123.608  1.00 27.13           C  
ATOM   4190  C   THR A 399     124.031 139.508 122.365  1.00 27.98           C  
ATOM   4191  O   THR A 399     125.164 139.032 122.426  1.00 29.87           O  
ATOM   4192  CB  THR A 399     122.188 138.179 123.465  1.00 27.68           C  
ATOM   4193  OG1 THR A 399     121.425 138.042 124.648  1.00 34.16           O  
ATOM   4194  CG2 THR A 399     122.896 136.834 123.219  1.00 25.46           C  
ATOM   4195  H   THR A 399     121.381 140.619 123.502  1.00 27.56           H  
ATOM   4196  HA  THR A 399     123.754 139.260 124.482  1.00 27.13           H  
ATOM   4197  HB  THR A 399     121.481 138.348 122.652  1.00 27.68           H  
ATOM   4198  HG1 THR A 399     120.807 138.778 124.699  1.00 34.16           H  
ATOM   4199 HG21 THR A 399     122.182 136.009 123.239  1.00 25.46           H  
ATOM   4200 HG22 THR A 399     123.388 136.801 122.247  1.00 25.46           H  
ATOM   4201 HG23 THR A 399     123.648 136.638 123.984  1.00 25.46           H  
ATOM   4202  N   LYS A 400     123.541 140.142 121.282  1.00 27.58           N  
ATOM   4203  CA  LYS A 400     124.292 140.394 120.047  1.00 22.51           C  
ATOM   4204  C   LYS A 400     125.417 141.429 120.213  1.00 27.55           C  
ATOM   4205  O   LYS A 400     126.482 141.252 119.623  1.00 34.18           O  
ATOM   4206  CB  LYS A 400     123.327 140.854 118.932  1.00 28.68           C  
ATOM   4207  CG  LYS A 400     122.462 139.724 118.345  1.00 29.85           C  
ATOM   4208  CD  LYS A 400     121.568 140.167 117.172  1.00 28.81           C  
ATOM   4209  CE  LYS A 400     120.524 141.239 117.539  1.00 31.78           C  
ATOM   4210  NZ  LYS A 400     119.637 141.556 116.406  1.00 33.02           N1+
ATOM   4211  H   LYS A 400     122.592 140.491 121.303  1.00 27.58           H  
ATOM   4212  HA  LYS A 400     124.754 139.454 119.740  1.00 22.51           H  
ATOM   4213  HB3 LYS A 400     123.907 141.272 118.106  1.00 28.68           H  
ATOM   4214  HB2 LYS A 400     122.706 141.669 119.304  1.00 28.68           H  
ATOM   4215  HG3 LYS A 400     121.849 139.272 119.123  1.00 29.85           H  
ATOM   4216  HG2 LYS A 400     123.119 138.927 117.994  1.00 29.85           H  
ATOM   4217  HD3 LYS A 400     121.063 139.284 116.777  1.00 28.81           H  
ATOM   4218  HD2 LYS A 400     122.203 140.534 116.364  1.00 28.81           H  
ATOM   4219  HE3 LYS A 400     121.012 142.162 117.850  1.00 31.78           H  
ATOM   4220  HE2 LYS A 400     119.908 140.897 118.369  1.00 31.78           H  
ATOM   4221  HZ1 LYS A 400     119.141 140.722 116.122  1.00 33.02           H  
ATOM   4222  HZ2 LYS A 400     118.971 142.262 116.685  1.00 33.02           H  
ATOM   4223  HZ3 LYS A 400     120.186 141.901 115.632  1.00 33.02           H  
ATOM   4224  N   THR A 401     125.148 142.488 120.992  1.00 25.21           N  
ATOM   4225  CA  THR A 401     126.042 143.620 121.210  1.00 23.72           C  
ATOM   4226  C   THR A 401     126.560 143.544 122.663  1.00 24.74           C  
ATOM   4227  O   THR A 401     127.489 142.772 122.903  1.00 28.71           O  
ATOM   4228  CB  THR A 401     125.350 144.970 120.836  1.00 23.61           C  
ATOM   4229  OG1 THR A 401     124.299 145.361 121.695  1.00 25.42           O  
ATOM   4230  CG2 THR A 401     124.784 144.969 119.407  1.00 24.34           C  
ATOM   4231  H   THR A 401     124.244 142.551 121.442  1.00 25.21           H  
ATOM   4232  HA  THR A 401     126.917 143.537 120.564  1.00 23.72           H  
ATOM   4233  HB  THR A 401     126.102 145.760 120.894  1.00 23.61           H  
ATOM   4234  HG1 THR A 401     123.562 144.752 121.570  1.00 25.42           H  
ATOM   4235 HG21 THR A 401     124.364 145.942 119.152  1.00 24.34           H  
ATOM   4236 HG22 THR A 401     125.561 144.740 118.678  1.00 24.34           H  
ATOM   4237 HG23 THR A 401     123.988 144.233 119.283  1.00 24.34           H  
ATOM   4238  N   THR A 402     125.981 144.317 123.592  1.00 19.44           N  
ATOM   4239  CA  THR A 402     126.315 144.380 125.011  1.00 17.60           C  
ATOM   4240  C   THR A 402     125.071 144.829 125.806  1.00 20.03           C  
ATOM   4241  O   THR A 402     124.204 145.524 125.269  1.00 26.38           O  
ATOM   4242  CB  THR A 402     127.433 145.425 125.284  1.00 21.35           C  
ATOM   4243  OG1 THR A 402     127.014 146.717 124.887  1.00 31.61           O  
ATOM   4244  CG2 THR A 402     128.788 145.117 124.626  1.00 17.21           C  
ATOM   4245  H   THR A 402     125.231 144.933 123.304  1.00 19.44           H  
ATOM   4246  HA  THR A 402     126.621 143.392 125.363  1.00 17.60           H  
ATOM   4247  HB  THR A 402     127.608 145.471 126.360  1.00 21.35           H  
ATOM   4248  HG1 THR A 402     127.715 147.342 125.118  1.00 31.61           H  
ATOM   4249 HG21 THR A 402     129.561 145.802 124.974  1.00 17.21           H  
ATOM   4250 HG22 THR A 402     129.117 144.106 124.868  1.00 17.21           H  
ATOM   4251 HG23 THR A 402     128.743 145.207 123.541  1.00 17.21           H  
ATOM   4252  N   LEU A 403     125.043 144.454 127.097  1.00 16.52           N  
ATOM   4253  CA  LEU A 403     124.038 144.859 128.087  1.00 18.33           C  
ATOM   4254  C   LEU A 403     123.917 146.388 128.241  1.00 14.37           C  
ATOM   4255  O   LEU A 403     122.800 146.897 128.305  1.00 19.09           O  
ATOM   4256  CB  LEU A 403     124.386 144.173 129.433  1.00 21.73           C  
ATOM   4257  CG  LEU A 403     123.507 144.528 130.658  1.00 18.46           C  
ATOM   4258  CD1 LEU A 403     122.015 144.214 130.427  1.00 21.06           C  
ATOM   4259  CD2 LEU A 403     124.057 143.860 131.936  1.00 25.45           C  
ATOM   4260  H   LEU A 403     125.789 143.874 127.452  1.00 16.52           H  
ATOM   4261  HA  LEU A 403     123.075 144.484 127.737  1.00 18.33           H  
ATOM   4262  HB3 LEU A 403     125.423 144.408 129.679  1.00 21.73           H  
ATOM   4263  HB2 LEU A 403     124.356 143.094 129.289  1.00 21.73           H  
ATOM   4264  HG  LEU A 403     123.588 145.601 130.833  1.00 18.46           H  
ATOM   4265 HD11 LEU A 403     121.563 143.688 131.265  1.00 21.06           H  
ATOM   4266 HD12 LEU A 403     121.449 145.135 130.294  1.00 21.06           H  
ATOM   4267 HD13 LEU A 403     121.853 143.602 129.540  1.00 21.06           H  
ATOM   4268 HD21 LEU A 403     124.143 144.582 132.749  1.00 25.45           H  
ATOM   4269 HD22 LEU A 403     123.425 143.045 132.286  1.00 25.45           H  
ATOM   4270 HD23 LEU A 403     125.052 143.439 131.782  1.00 25.45           H  
ATOM   4271  N   ARG A 404     125.070 147.075 128.290  1.00 17.07           N  
ATOM   4272  CA  ARG A 404     125.186 148.515 128.507  1.00 15.29           C  
ATOM   4273  C   ARG A 404     124.621 149.359 127.344  1.00 17.66           C  
ATOM   4274  O   ARG A 404     123.946 150.350 127.619  1.00 17.31           O  
ATOM   4275  CB  ARG A 404     126.658 148.826 128.849  1.00 15.94           C  
ATOM   4276  CG  ARG A 404     126.965 150.290 129.215  1.00 22.69           C  
ATOM   4277  CD  ARG A 404     128.460 150.548 129.485  1.00 19.82           C  
ATOM   4278  NE  ARG A 404     128.947 150.026 130.781  1.00 21.69           N  
ATOM   4279  CZ  ARG A 404     130.180 149.561 131.078  1.00 22.93           C  
ATOM   4280  NH1 ARG A 404     131.146 149.412 130.163  1.00 21.37           N  
ATOM   4281  NH2 ARG A 404     130.468 149.229 132.341  1.00 19.99           N1+
ATOM   4282  H   ARG A 404     125.942 146.574 128.202  1.00 17.07           H  
ATOM   4283  HA  ARG A 404     124.590 148.751 129.391  1.00 15.29           H  
ATOM   4284  HB3 ARG A 404     127.273 148.544 127.997  1.00 15.94           H  
ATOM   4285  HB2 ARG A 404     126.977 148.181 129.669  1.00 15.94           H  
ATOM   4286  HG3 ARG A 404     126.398 150.508 130.122  1.00 22.69           H  
ATOM   4287  HG2 ARG A 404     126.604 150.997 128.467  1.00 22.69           H  
ATOM   4288  HD3 ARG A 404     128.710 151.593 129.340  1.00 19.82           H  
ATOM   4289  HD2 ARG A 404     129.009 150.010 128.718  1.00 19.82           H  
ATOM   4290  HE  ARG A 404     128.277 150.084 131.534  1.00 21.69           H  
ATOM   4291 HH12 ARG A 404     132.052 149.054 130.426  1.00 21.37           H  
ATOM   4292 HH11 ARG A 404     130.944 149.565 129.184  1.00 21.37           H  
ATOM   4293 HH22 ARG A 404     131.380 148.854 132.580  1.00 19.99           H  
ATOM   4294 HH21 ARG A 404     129.771 149.302 133.068  1.00 19.99           H  
ATOM   4295  N   TYR A 405     124.842 148.929 126.085  1.00 16.37           N  
ATOM   4296  CA  TYR A 405     124.231 149.530 124.890  1.00 18.28           C  
ATOM   4297  C   TYR A 405     122.703 149.344 124.846  1.00 14.65           C  
ATOM   4298  O   TYR A 405     122.002 150.285 124.481  1.00 18.28           O  
ATOM   4299  CB  TYR A 405     124.912 148.992 123.608  1.00 14.25           C  
ATOM   4300  CG  TYR A 405     124.218 149.318 122.289  1.00 13.09           C  
ATOM   4301  CD1 TYR A 405     124.457 150.539 121.623  1.00 17.88           C  
ATOM   4302  CD2 TYR A 405     123.306 148.396 121.733  1.00 15.03           C  
ATOM   4303  CE1 TYR A 405     123.792 150.828 120.412  1.00 15.68           C  
ATOM   4304  CE2 TYR A 405     122.664 148.672 120.515  1.00 14.35           C  
ATOM   4305  CZ  TYR A 405     122.902 149.889 119.854  1.00 18.81           C  
ATOM   4306  OH  TYR A 405     122.255 150.140 118.679  1.00 25.46           O  
ATOM   4307  H   TYR A 405     125.412 148.109 125.929  1.00 16.37           H  
ATOM   4308  HA  TYR A 405     124.428 150.603 124.934  1.00 18.28           H  
ATOM   4309  HB3 TYR A 405     124.970 147.905 123.668  1.00 14.25           H  
ATOM   4310  HB2 TYR A 405     125.945 149.340 123.564  1.00 14.25           H  
ATOM   4311  HD1 TYR A 405     125.145 151.260 122.043  1.00 17.88           H  
ATOM   4312  HD2 TYR A 405     123.085 147.476 122.251  1.00 15.03           H  
ATOM   4313  HE1 TYR A 405     123.974 151.767 119.911  1.00 15.68           H  
ATOM   4314  HE2 TYR A 405     121.978 147.955 120.091  1.00 14.35           H  
ATOM   4315  HH  TYR A 405     122.476 150.980 118.264  1.00 25.46           H  
ATOM   4316  N   SER A 406     122.220 148.145 125.210  1.00 19.15           N  
ATOM   4317  CA  SER A 406     120.798 147.796 125.206  1.00 17.43           C  
ATOM   4318  C   SER A 406     119.981 148.566 126.264  1.00 14.80           C  
ATOM   4319  O   SER A 406     118.862 148.989 125.968  1.00 15.25           O  
ATOM   4320  CB  SER A 406     120.665 146.271 125.338  1.00 16.72           C  
ATOM   4321  OG  SER A 406     119.312 145.883 125.300  1.00 30.69           O  
ATOM   4322  H   SER A 406     122.861 147.414 125.490  1.00 19.15           H  
ATOM   4323  HA  SER A 406     120.399 148.073 124.228  1.00 17.43           H  
ATOM   4324  HB3 SER A 406     121.114 145.913 126.265  1.00 16.72           H  
ATOM   4325  HB2 SER A 406     121.185 145.784 124.514  1.00 16.72           H  
ATOM   4326  HG  SER A 406     119.259 144.927 125.204  1.00 30.69           H  
ATOM   4327  N   VAL A 407     120.583 148.788 127.446  1.00 17.78           N  
ATOM   4328  CA  VAL A 407     120.067 149.662 128.502  1.00 15.37           C  
ATOM   4329  C   VAL A 407     119.998 151.141 128.064  1.00 15.74           C  
ATOM   4330  O   VAL A 407     119.055 151.833 128.447  1.00 15.86           O  
ATOM   4331  CB  VAL A 407     120.914 149.513 129.803  1.00 13.27           C  
ATOM   4332  CG1 VAL A 407     120.802 150.661 130.832  1.00 21.56           C  
ATOM   4333  CG2 VAL A 407     120.592 148.174 130.492  1.00 15.92           C  
ATOM   4334  H   VAL A 407     121.494 148.383 127.617  1.00 17.78           H  
ATOM   4335  HA  VAL A 407     119.046 149.340 128.713  1.00 15.37           H  
ATOM   4336  HB  VAL A 407     121.964 149.468 129.509  1.00 13.27           H  
ATOM   4337 HG11 VAL A 407     121.352 150.425 131.743  1.00 21.56           H  
ATOM   4338 HG12 VAL A 407     121.222 151.593 130.454  1.00 21.56           H  
ATOM   4339 HG13 VAL A 407     119.763 150.846 131.107  1.00 21.56           H  
ATOM   4340 HG21 VAL A 407     121.249 147.996 131.344  1.00 15.92           H  
ATOM   4341 HG22 VAL A 407     119.564 148.154 130.852  1.00 15.92           H  
ATOM   4342 HG23 VAL A 407     120.711 147.334 129.810  1.00 15.92           H  
ATOM   4343  N   GLN A 408     120.958 151.581 127.232  1.00 16.03           N  
ATOM   4344  CA  GLN A 408     120.975 152.910 126.623  1.00 16.62           C  
ATOM   4345  C   GLN A 408     119.888 153.157 125.562  1.00 15.58           C  
ATOM   4346  O   GLN A 408     119.550 154.321 125.362  1.00 14.08           O  
ATOM   4347  CB  GLN A 408     122.375 153.227 126.064  1.00 17.67           C  
ATOM   4348  CG  GLN A 408     123.377 153.676 127.135  1.00 17.88           C  
ATOM   4349  CD  GLN A 408     124.715 154.026 126.493  1.00 26.52           C  
ATOM   4350  OE1 GLN A 408     125.506 153.144 126.169  1.00 20.22           O  
ATOM   4351  NE2 GLN A 408     124.963 155.321 126.300  1.00 29.59           N  
ATOM   4352  H   GLN A 408     121.706 150.958 126.960  1.00 16.03           H  
ATOM   4353  HA  GLN A 408     120.773 153.626 127.422  1.00 16.62           H  
ATOM   4354  HB3 GLN A 408     122.302 154.020 125.320  1.00 17.67           H  
ATOM   4355  HB2 GLN A 408     122.778 152.369 125.532  1.00 17.67           H  
ATOM   4356  HG3 GLN A 408     123.530 152.891 127.874  1.00 17.88           H  
ATOM   4357  HG2 GLN A 408     122.990 154.538 127.679  1.00 17.88           H  
ATOM   4358 HE22 GLN A 408     125.856 155.608 125.920  1.00 29.59           H  
ATOM   4359 HE21 GLN A 408     124.297 156.021 126.582  1.00 29.59           H  
ATOM   4360  N   LEU A 409     119.341 152.109 124.918  1.00 22.07           N  
ATOM   4361  CA  LEU A 409     118.260 152.253 123.932  1.00 17.55           C  
ATOM   4362  C   LEU A 409     116.874 152.533 124.551  1.00 15.90           C  
ATOM   4363  O   LEU A 409     115.977 152.916 123.801  1.00 21.56           O  
ATOM   4364  CB  LEU A 409     118.166 151.012 123.014  1.00 18.93           C  
ATOM   4365  CG  LEU A 409     119.413 150.601 122.198  1.00 16.85           C  
ATOM   4366  CD1 LEU A 409     119.029 149.498 121.202  1.00 18.72           C  
ATOM   4367  CD2 LEU A 409     120.169 151.742 121.482  1.00 16.85           C  
ATOM   4368  H   LEU A 409     119.660 151.169 125.112  1.00 22.07           H  
ATOM   4369  HA  LEU A 409     118.476 153.126 123.316  1.00 17.55           H  
ATOM   4370  HB3 LEU A 409     117.351 151.174 122.307  1.00 18.93           H  
ATOM   4371  HB2 LEU A 409     117.861 150.157 123.618  1.00 18.93           H  
ATOM   4372  HG  LEU A 409     120.110 150.150 122.899  1.00 16.85           H  
ATOM   4373 HD11 LEU A 409     119.909 149.087 120.711  1.00 18.72           H  
ATOM   4374 HD12 LEU A 409     118.513 148.675 121.697  1.00 18.72           H  
ATOM   4375 HD13 LEU A 409     118.369 149.884 120.425  1.00 18.72           H  
ATOM   4376 HD21 LEU A 409     120.233 151.574 120.406  1.00 16.85           H  
ATOM   4377 HD22 LEU A 409     119.717 152.722 121.616  1.00 16.85           H  
ATOM   4378 HD23 LEU A 409     121.192 151.802 121.850  1.00 16.85           H  
ATOM   4379  N   LEU A 410     116.716 152.364 125.878  1.00 19.65           N  
ATOM   4380  CA  LEU A 410     115.464 152.563 126.618  1.00 15.34           C  
ATOM   4381  C   LEU A 410     114.887 153.987 126.491  1.00 16.39           C  
ATOM   4382  O   LEU A 410     113.803 154.127 125.929  1.00 16.85           O  
ATOM   4383  CB  LEU A 410     115.655 152.158 128.097  1.00 21.84           C  
ATOM   4384  CG  LEU A 410     115.702 150.634 128.344  1.00 18.34           C  
ATOM   4385  CD1 LEU A 410     116.200 150.315 129.769  1.00 23.19           C  
ATOM   4386  CD2 LEU A 410     114.335 149.971 128.074  1.00 15.93           C  
ATOM   4387  H   LEU A 410     117.505 152.052 126.429  1.00 19.65           H  
ATOM   4388  HA  LEU A 410     114.726 151.896 126.171  1.00 15.34           H  
ATOM   4389  HB3 LEU A 410     114.850 152.570 128.705  1.00 21.84           H  
ATOM   4390  HB2 LEU A 410     116.567 152.626 128.467  1.00 21.84           H  
ATOM   4391  HG  LEU A 410     116.429 150.201 127.655  1.00 18.34           H  
ATOM   4392 HD11 LEU A 410     115.406 149.919 130.399  1.00 23.19           H  
ATOM   4393 HD12 LEU A 410     116.994 149.569 129.751  1.00 23.19           H  
ATOM   4394 HD13 LEU A 410     116.595 151.195 130.277  1.00 23.19           H  
ATOM   4395 HD21 LEU A 410     114.208 149.049 128.641  1.00 15.93           H  
ATOM   4396 HD22 LEU A 410     113.507 150.633 128.330  1.00 15.93           H  
ATOM   4397 HD23 LEU A 410     114.228 149.716 127.022  1.00 15.93           H  
ATOM   4398  N   THR A 411     115.599 155.011 126.997  1.00 16.20           N  
ATOM   4399  CA  THR A 411     115.137 156.408 126.963  1.00 20.33           C  
ATOM   4400  C   THR A 411     114.980 157.026 125.547  1.00 22.38           C  
ATOM   4401  O   THR A 411     113.959 157.679 125.342  1.00 24.05           O  
ATOM   4402  CB  THR A 411     115.995 157.337 127.865  1.00 20.94           C  
ATOM   4403  OG1 THR A 411     115.747 157.004 129.213  1.00 25.05           O  
ATOM   4404  CG2 THR A 411     115.756 158.853 127.731  1.00 23.84           C  
ATOM   4405  H   THR A 411     116.476 154.831 127.464  1.00 16.20           H  
ATOM   4406  HA  THR A 411     114.132 156.400 127.392  1.00 20.33           H  
ATOM   4407  HB  THR A 411     117.051 157.143 127.694  1.00 20.94           H  
ATOM   4408  HG1 THR A 411     115.984 156.084 129.377  1.00 25.05           H  
ATOM   4409 HG21 THR A 411     116.330 159.407 128.474  1.00 23.84           H  
ATOM   4410 HG22 THR A 411     116.064 159.229 126.757  1.00 23.84           H  
ATOM   4411 HG23 THR A 411     114.705 159.107 127.872  1.00 23.84           H  
ATOM   4412  N   PRO A 412     115.883 156.752 124.571  1.00 19.87           N  
ATOM   4413  CA  PRO A 412     115.649 157.059 123.145  1.00 16.35           C  
ATOM   4414  C   PRO A 412     114.352 156.485 122.549  1.00 18.80           C  
ATOM   4415  O   PRO A 412     113.656 157.216 121.849  1.00 26.97           O  
ATOM   4416  CB  PRO A 412     116.888 156.492 122.436  1.00 20.46           C  
ATOM   4417  CG  PRO A 412     117.985 156.588 123.471  1.00 16.48           C  
ATOM   4418  CD  PRO A 412     117.251 156.284 124.771  1.00 18.62           C  
ATOM   4419  HA  PRO A 412     115.641 158.146 123.047  1.00 16.35           H  
ATOM   4420  HB3 PRO A 412     117.145 157.028 121.524  1.00 20.46           H  
ATOM   4421  HB2 PRO A 412     116.740 155.445 122.174  1.00 20.46           H  
ATOM   4422  HG3 PRO A 412     118.364 157.608 123.483  1.00 16.48           H  
ATOM   4423  HG2 PRO A 412     118.822 155.919 123.274  1.00 16.48           H  
ATOM   4424  HD2 PRO A 412     117.224 155.213 124.938  1.00 18.62           H  
ATOM   4425  HD3 PRO A 412     117.749 156.756 125.615  1.00 18.62           H  
ATOM   4426  N   ALA A 413     114.046 155.209 122.846  1.00 13.48           N  
ATOM   4427  CA  ALA A 413     112.839 154.527 122.375  1.00 14.95           C  
ATOM   4428  C   ALA A 413     111.557 154.996 123.081  1.00 19.15           C  
ATOM   4429  O   ALA A 413     110.499 154.955 122.457  1.00 24.81           O  
ATOM   4430  CB  ALA A 413     113.023 153.007 122.495  1.00 12.43           C  
ATOM   4431  H   ALA A 413     114.671 154.660 123.422  1.00 13.48           H  
ATOM   4432  HA  ALA A 413     112.713 154.752 121.314  1.00 14.95           H  
ATOM   4433  HB1 ALA A 413     112.134 152.472 122.161  1.00 12.43           H  
ATOM   4434  HB2 ALA A 413     113.854 152.665 121.877  1.00 12.43           H  
ATOM   4435  HB3 ALA A 413     113.230 152.709 123.522  1.00 12.43           H  
ATOM   4436  N   ASN A 414     111.669 155.460 124.339  1.00 14.66           N  
ATOM   4437  CA  ASN A 414     110.575 156.080 125.087  1.00 17.59           C  
ATOM   4438  C   ASN A 414     110.263 157.490 124.556  1.00 22.23           C  
ATOM   4439  O   ASN A 414     109.089 157.797 124.372  1.00 22.08           O  
ATOM   4440  CB  ASN A 414     110.895 156.095 126.599  1.00 18.10           C  
ATOM   4441  CG  ASN A 414     109.699 156.500 127.469  1.00 19.06           C  
ATOM   4442  OD1 ASN A 414     109.705 157.573 128.067  1.00 21.99           O  
ATOM   4443  ND2 ASN A 414     108.678 155.643 127.555  1.00 22.76           N  
ATOM   4444  H   ASN A 414     112.569 155.429 124.801  1.00 14.66           H  
ATOM   4445  HA  ASN A 414     109.673 155.482 124.935  1.00 17.59           H  
ATOM   4446  HB3 ASN A 414     111.736 156.758 126.808  1.00 18.10           H  
ATOM   4447  HB2 ASN A 414     111.208 155.103 126.921  1.00 18.10           H  
ATOM   4448 HD22 ASN A 414     107.870 155.877 128.114  1.00 22.76           H  
ATOM   4449 HD21 ASN A 414     108.699 154.763 127.060  1.00 22.76           H  
ATOM   4450  N   LEU A 415     111.305 158.293 124.274  1.00 19.43           N  
ATOM   4451  CA  LEU A 415     111.207 159.604 123.622  1.00 21.96           C  
ATOM   4452  C   LEU A 415     110.590 159.508 122.216  1.00 23.72           C  
ATOM   4453  O   LEU A 415     109.755 160.344 121.876  1.00 28.87           O  
ATOM   4454  CB  LEU A 415     112.603 160.265 123.556  1.00 20.98           C  
ATOM   4455  CG  LEU A 415     113.100 160.845 124.898  1.00 24.96           C  
ATOM   4456  CD1 LEU A 415     114.612 161.116 124.853  1.00 23.67           C  
ATOM   4457  CD2 LEU A 415     112.321 162.106 125.321  1.00 25.68           C  
ATOM   4458  H   LEU A 415     112.244 157.973 124.476  1.00 19.43           H  
ATOM   4459  HA  LEU A 415     110.545 160.228 124.225  1.00 21.96           H  
ATOM   4460  HB3 LEU A 415     112.610 161.068 122.817  1.00 20.98           H  
ATOM   4461  HB2 LEU A 415     113.318 159.530 123.184  1.00 20.98           H  
ATOM   4462  HG  LEU A 415     112.944 160.090 125.668  1.00 24.96           H  
ATOM   4463 HD11 LEU A 415     115.018 161.203 125.862  1.00 23.67           H  
ATOM   4464 HD12 LEU A 415     115.157 160.316 124.351  1.00 23.67           H  
ATOM   4465 HD13 LEU A 415     114.833 162.042 124.325  1.00 23.67           H  
ATOM   4466 HD21 LEU A 415     111.760 161.921 126.236  1.00 25.68           H  
ATOM   4467 HD22 LEU A 415     112.982 162.950 125.520  1.00 25.68           H  
ATOM   4468 HD23 LEU A 415     111.610 162.427 124.559  1.00 25.68           H  
ATOM   4469  N   LEU A 416     110.969 158.465 121.457  1.00 23.21           N  
ATOM   4470  CA  LEU A 416     110.411 158.133 120.147  1.00 21.25           C  
ATOM   4471  C   LEU A 416     108.935 157.705 120.228  1.00 25.20           C  
ATOM   4472  O   LEU A 416     108.147 158.146 119.394  1.00 27.99           O  
ATOM   4473  CB  LEU A 416     111.295 157.054 119.485  1.00 25.32           C  
ATOM   4474  CG  LEU A 416     110.958 156.729 118.014  1.00 27.44           C  
ATOM   4475  CD1 LEU A 416     111.155 157.940 117.081  1.00 26.18           C  
ATOM   4476  CD2 LEU A 416     111.753 155.503 117.534  1.00 28.18           C  
ATOM   4477  H   LEU A 416     111.683 157.838 121.804  1.00 23.21           H  
ATOM   4478  HA  LEU A 416     110.458 159.040 119.544  1.00 21.25           H  
ATOM   4479  HB3 LEU A 416     111.226 156.142 120.079  1.00 25.32           H  
ATOM   4480  HB2 LEU A 416     112.340 157.361 119.533  1.00 25.32           H  
ATOM   4481  HG  LEU A 416     109.909 156.440 117.964  1.00 27.44           H  
ATOM   4482 HD11 LEU A 416     111.732 157.682 116.193  1.00 26.18           H  
ATOM   4483 HD12 LEU A 416     110.193 158.325 116.740  1.00 26.18           H  
ATOM   4484 HD13 LEU A 416     111.680 158.760 117.571  1.00 26.18           H  
ATOM   4485 HD21 LEU A 416     111.138 154.886 116.881  1.00 28.18           H  
ATOM   4486 HD22 LEU A 416     112.651 155.777 116.980  1.00 28.18           H  
ATOM   4487 HD23 LEU A 416     112.067 154.875 118.366  1.00 28.18           H  
ATOM   4488  N   ALA A 417     108.577 156.899 121.245  1.00 27.59           N  
ATOM   4489  CA  ALA A 417     107.199 156.501 121.536  1.00 25.38           C  
ATOM   4490  C   ALA A 417     106.306 157.697 121.900  1.00 25.35           C  
ATOM   4491  O   ALA A 417     105.204 157.787 121.369  1.00 35.18           O  
ATOM   4492  CB  ALA A 417     107.172 155.432 122.640  1.00 25.95           C  
ATOM   4493  H   ALA A 417     109.283 156.554 121.882  1.00 27.59           H  
ATOM   4494  HA  ALA A 417     106.792 156.052 120.630  1.00 25.38           H  
ATOM   4495  HB1 ALA A 417     106.155 155.086 122.825  1.00 25.95           H  
ATOM   4496  HB2 ALA A 417     107.764 154.561 122.361  1.00 25.95           H  
ATOM   4497  HB3 ALA A 417     107.565 155.808 123.584  1.00 25.95           H  
ATOM   4498  N   LYS A 418     106.817 158.607 122.747  1.00 24.28           N  
ATOM   4499  CA  LYS A 418     106.174 159.857 123.167  1.00 27.13           C  
ATOM   4500  C   LYS A 418     105.914 160.839 122.010  1.00 31.86           C  
ATOM   4501  O   LYS A 418     104.869 161.490 122.011  1.00 24.92           O  
ATOM   4502  CB  LYS A 418     107.014 160.502 124.291  1.00 25.40           C  
ATOM   4503  CG  LYS A 418     106.858 159.785 125.647  1.00 25.72           C  
ATOM   4504  CD  LYS A 418     108.016 160.018 126.636  1.00 31.45           C  
ATOM   4505  CE  LYS A 418     108.297 161.487 126.985  1.00 28.88           C  
ATOM   4506  NZ  LYS A 418     109.394 161.603 127.964  1.00 32.69           N1+
ATOM   4507  H   LYS A 418     107.731 158.434 123.148  1.00 24.28           H  
ATOM   4508  HA  LYS A 418     105.198 159.597 123.580  1.00 27.13           H  
ATOM   4509  HB3 LYS A 418     106.723 161.544 124.429  1.00 25.40           H  
ATOM   4510  HB2 LYS A 418     108.062 160.522 123.990  1.00 25.40           H  
ATOM   4511  HG3 LYS A 418     106.758 158.710 125.490  1.00 25.72           H  
ATOM   4512  HG2 LYS A 418     105.921 160.097 126.108  1.00 25.72           H  
ATOM   4513  HD3 LYS A 418     108.924 159.569 126.235  1.00 31.45           H  
ATOM   4514  HD2 LYS A 418     107.792 159.465 127.549  1.00 31.45           H  
ATOM   4515  HE3 LYS A 418     107.403 161.955 127.399  1.00 28.88           H  
ATOM   4516  HE2 LYS A 418     108.572 162.048 126.091  1.00 28.88           H  
ATOM   4517  HZ1 LYS A 418     110.239 161.196 127.587  1.00 32.69           H  
ATOM   4518  HZ2 LYS A 418     109.563 162.576 128.176  1.00 32.69           H  
ATOM   4519  HZ3 LYS A 418     109.145 161.113 128.811  1.00 32.69           H  
ATOM   4520  N   ILE A 419     106.828 160.884 121.025  1.00 36.00           N  
ATOM   4521  CA  ILE A 419     106.674 161.624 119.767  1.00 27.93           C  
ATOM   4522  C   ILE A 419     105.582 161.019 118.854  1.00 31.09           C  
ATOM   4523  O   ILE A 419     104.863 161.774 118.200  1.00 35.67           O  
ATOM   4524  CB  ILE A 419     108.038 161.725 119.013  1.00 29.87           C  
ATOM   4525  CG1 ILE A 419     108.986 162.699 119.752  1.00 28.62           C  
ATOM   4526  CG2 ILE A 419     107.957 162.115 117.520  1.00 32.20           C  
ATOM   4527  CD1 ILE A 419     110.469 162.484 119.424  1.00 30.38           C  
ATOM   4528  H   ILE A 419     107.673 160.336 121.112  1.00 36.00           H  
ATOM   4529  HA  ILE A 419     106.352 162.637 120.019  1.00 27.93           H  
ATOM   4530  HB  ILE A 419     108.499 160.739 119.051  1.00 29.87           H  
ATOM   4531 HG13 ILE A 419     108.865 162.608 120.831  1.00 28.62           H  
ATOM   4532 HG12 ILE A 419     108.709 163.728 119.518  1.00 28.62           H  
ATOM   4533 HG21 ILE A 419     108.946 162.217 117.075  1.00 32.20           H  
ATOM   4534 HG22 ILE A 419     107.433 161.370 116.921  1.00 32.20           H  
ATOM   4535 HG23 ILE A 419     107.443 163.068 117.403  1.00 32.20           H  
ATOM   4536 HD11 ILE A 419     111.105 163.028 120.121  1.00 30.38           H  
ATOM   4537 HD12 ILE A 419     110.748 161.432 119.477  1.00 30.38           H  
ATOM   4538 HD13 ILE A 419     110.698 162.839 118.421  1.00 30.38           H  
ATOM   4539  N   ASN A 420     105.449 159.680 118.871  1.00 30.55           N  
ATOM   4540  CA  ASN A 420     104.419 158.908 118.162  1.00 28.08           C  
ATOM   4541  C   ASN A 420     103.109 158.751 118.972  1.00 34.81           C  
ATOM   4542  O   ASN A 420     102.239 157.992 118.542  1.00 37.88           O  
ATOM   4543  CB  ASN A 420     105.026 157.540 117.755  1.00 29.43           C  
ATOM   4544  CG  ASN A 420     106.042 157.643 116.610  1.00 33.41           C  
ATOM   4545  OD1 ASN A 420     105.752 158.226 115.568  1.00 33.02           O  
ATOM   4546  ND2 ASN A 420     107.226 157.053 116.778  1.00 37.11           N  
ATOM   4547  H   ASN A 420     106.086 159.138 119.438  1.00 30.55           H  
ATOM   4548  HA  ASN A 420     104.177 159.465 117.255  1.00 28.08           H  
ATOM   4549  HB3 ASN A 420     104.244 156.874 117.388  1.00 29.43           H  
ATOM   4550  HB2 ASN A 420     105.465 157.041 118.620  1.00 29.43           H  
ATOM   4551 HD22 ASN A 420     107.914 157.082 116.039  1.00 37.11           H  
ATOM   4552 HD21 ASN A 420     107.460 156.615 117.657  1.00 37.11           H  
ATOM   4553  N   GLY A 421     102.958 159.483 120.092  1.00 31.30           N  
ATOM   4554  CA  GLY A 421     101.711 159.581 120.856  1.00 26.69           C  
ATOM   4555  C   GLY A 421     101.424 158.351 121.735  1.00 31.87           C  
ATOM   4556  O   GLY A 421     100.254 158.062 121.983  1.00 36.60           O  
ATOM   4557  H   GLY A 421     103.719 160.077 120.392  1.00 31.30           H  
ATOM   4558  HA3 GLY A 421     100.874 159.753 120.178  1.00 26.69           H  
ATOM   4559  HA2 GLY A 421     101.775 160.457 121.502  1.00 26.69           H  
ATOM   4560  N   LYS A 422     102.463 157.628 122.186  1.00 32.99           N  
ATOM   4561  CA  LYS A 422     102.372 156.439 123.038  1.00 33.07           C  
ATOM   4562  C   LYS A 422     103.194 156.624 124.324  1.00 34.96           C  
ATOM   4563  O   LYS A 422     104.242 157.267 124.304  1.00 36.44           O  
ATOM   4564  CB  LYS A 422     102.865 155.209 122.249  1.00 30.79           C  
ATOM   4565  CG  LYS A 422     101.893 154.781 121.137  1.00 31.79           C  
ATOM   4566  CD  LYS A 422     102.389 153.550 120.359  1.00 33.39           C  
ATOM   4567  CE  LYS A 422     101.364 152.981 119.362  1.00 34.93           C  
ATOM   4568  NZ  LYS A 422     101.071 153.913 118.257  1.00 31.89           N1+
ATOM   4569  H   LYS A 422     103.404 157.906 121.933  1.00 32.99           H  
ATOM   4570  HA  LYS A 422     101.336 156.267 123.336  1.00 33.07           H  
ATOM   4571  HB3 LYS A 422     102.982 154.365 122.931  1.00 30.79           H  
ATOM   4572  HB2 LYS A 422     103.856 155.397 121.832  1.00 30.79           H  
ATOM   4573  HG3 LYS A 422     101.742 155.613 120.448  1.00 31.79           H  
ATOM   4574  HG2 LYS A 422     100.919 154.566 121.578  1.00 31.79           H  
ATOM   4575  HD3 LYS A 422     102.668 152.766 121.065  1.00 33.39           H  
ATOM   4576  HD2 LYS A 422     103.305 153.810 119.828  1.00 33.39           H  
ATOM   4577  HE3 LYS A 422     100.435 152.730 119.876  1.00 34.93           H  
ATOM   4578  HE2 LYS A 422     101.748 152.055 118.933  1.00 34.93           H  
ATOM   4579  HZ1 LYS A 422     100.694 154.772 118.632  1.00 31.89           H  
ATOM   4580  HZ2 LYS A 422     101.923 154.114 117.752  1.00 31.89           H  
ATOM   4581  HZ3 LYS A 422     100.400 153.495 117.630  1.00 31.89           H  
ATOM   4582  N   ASP A 423     102.704 156.020 125.417  1.00 31.08           N  
ATOM   4583  CA  ASP A 423     103.318 156.040 126.752  1.00 37.86           C  
ATOM   4584  C   ASP A 423     104.141 154.767 127.055  1.00 32.58           C  
ATOM   4585  O   ASP A 423     104.708 154.677 128.145  1.00 34.99           O  
ATOM   4586  CB  ASP A 423     102.283 156.334 127.877  1.00 35.72           C  
ATOM   4587  CG  ASP A 423     100.976 155.511 127.924  1.00 40.65           C  
ATOM   4588  OD1 ASP A 423     100.843 154.508 127.187  1.00 38.21           O  
ATOM   4589  OD2 ASP A 423     100.127 155.886 128.762  1.00 37.87           O1-
ATOM   4590  H   ASP A 423     101.836 155.504 125.358  1.00 31.08           H  
ATOM   4591  HA  ASP A 423     104.037 156.860 126.787  1.00 37.86           H  
ATOM   4592  HB3 ASP A 423     101.989 157.381 127.781  1.00 35.72           H  
ATOM   4593  HB2 ASP A 423     102.762 156.266 128.855  1.00 35.72           H  
ATOM   4594  N   SER A 424     104.202 153.821 126.102  1.00 26.20           N  
ATOM   4595  CA  SER A 424     104.915 152.551 126.217  1.00 27.79           C  
ATOM   4596  C   SER A 424     105.761 152.312 124.960  1.00 28.57           C  
ATOM   4597  O   SER A 424     105.323 152.628 123.852  1.00 32.46           O  
ATOM   4598  CB  SER A 424     103.887 151.424 126.468  1.00 31.64           C  
ATOM   4599  OG  SER A 424     104.482 150.141 126.512  1.00 29.02           O  
ATOM   4600  H   SER A 424     103.720 153.973 125.228  1.00 26.20           H  
ATOM   4601  HA  SER A 424     105.600 152.589 127.064  1.00 27.79           H  
ATOM   4602  HB3 SER A 424     103.126 151.420 125.687  1.00 31.64           H  
ATOM   4603  HB2 SER A 424     103.367 151.595 127.412  1.00 31.64           H  
ATOM   4604  HG  SER A 424     104.525 149.801 125.612  1.00 29.02           H  
ATOM   4605  N   ILE A 425     106.954 151.731 125.170  1.00 27.71           N  
ATOM   4606  CA  ILE A 425     107.854 151.285 124.110  1.00 23.06           C  
ATOM   4607  C   ILE A 425     107.306 150.000 123.468  1.00 24.14           C  
ATOM   4608  O   ILE A 425     107.096 149.005 124.165  1.00 28.66           O  
ATOM   4609  CB  ILE A 425     109.292 151.000 124.639  1.00 17.09           C  
ATOM   4610  CG1 ILE A 425     109.939 152.283 125.194  1.00 22.96           C  
ATOM   4611  CG2 ILE A 425     110.229 150.349 123.591  1.00 28.54           C  
ATOM   4612  CD1 ILE A 425     111.257 152.035 125.937  1.00 22.99           C  
ATOM   4613  H   ILE A 425     107.238 151.507 126.115  1.00 27.71           H  
ATOM   4614  HA  ILE A 425     107.915 152.072 123.354  1.00 23.06           H  
ATOM   4615  HB  ILE A 425     109.206 150.307 125.475  1.00 17.09           H  
ATOM   4616 HG13 ILE A 425     109.259 152.791 125.877  1.00 22.96           H  
ATOM   4617 HG12 ILE A 425     110.108 152.977 124.373  1.00 22.96           H  
ATOM   4618 HG21 ILE A 425     111.220 150.147 123.994  1.00 28.54           H  
ATOM   4619 HG22 ILE A 425     109.859 149.389 123.240  1.00 28.54           H  
ATOM   4620 HG23 ILE A 425     110.348 150.991 122.719  1.00 28.54           H  
ATOM   4621 HD11 ILE A 425     111.564 152.933 126.464  1.00 22.99           H  
ATOM   4622 HD12 ILE A 425     111.158 151.234 126.669  1.00 22.99           H  
ATOM   4623 HD13 ILE A 425     112.070 151.776 125.261  1.00 22.99           H  
ATOM   4624  N   GLU A 426     107.135 150.062 122.143  1.00 28.20           N  
ATOM   4625  CA  GLU A 426     106.790 148.938 121.279  1.00 24.31           C  
ATOM   4626  C   GLU A 426     108.019 148.572 120.428  1.00 25.42           C  
ATOM   4627  O   GLU A 426     109.002 149.317 120.410  1.00 28.13           O  
ATOM   4628  CB  GLU A 426     105.575 149.338 120.412  1.00 26.88           C  
ATOM   4629  CG  GLU A 426     104.357 149.904 121.188  1.00 33.22           C  
ATOM   4630  CD  GLU A 426     103.810 149.013 122.317  1.00 33.29           C  
ATOM   4631  OE1 GLU A 426     103.820 147.772 122.151  1.00 34.25           O  
ATOM   4632  OE2 GLU A 426     103.379 149.593 123.338  1.00 32.28           O1-
ATOM   4633  H   GLU A 426     107.330 150.929 121.659  1.00 28.20           H  
ATOM   4634  HA  GLU A 426     106.539 148.062 121.877  1.00 24.31           H  
ATOM   4635  HB3 GLU A 426     105.252 148.481 119.820  1.00 26.88           H  
ATOM   4636  HB2 GLU A 426     105.892 150.091 119.692  1.00 26.88           H  
ATOM   4637  HG3 GLU A 426     103.544 150.085 120.484  1.00 33.22           H  
ATOM   4638  HG2 GLU A 426     104.615 150.885 121.593  1.00 33.22           H  
ATOM   4639  N   LYS A 427     107.967 147.396 119.777  1.00 28.56           N  
ATOM   4640  CA  LYS A 427     109.113 146.792 119.087  1.00 25.02           C  
ATOM   4641  C   LYS A 427     109.685 147.645 117.936  1.00 32.70           C  
ATOM   4642  O   LYS A 427     110.905 147.668 117.781  1.00 35.73           O  
ATOM   4643  CB  LYS A 427     108.754 145.362 118.629  1.00 24.13           C  
ATOM   4644  CG  LYS A 427     109.958 144.545 118.114  1.00 27.41           C  
ATOM   4645  CD  LYS A 427     109.559 143.146 117.612  1.00 29.65           C  
ATOM   4646  CE  LYS A 427     110.742 142.251 117.192  1.00 30.85           C  
ATOM   4647  NZ  LYS A 427     111.515 142.802 116.064  1.00 31.06           N1+
ATOM   4648  H   LYS A 427     107.125 146.841 119.819  1.00 28.56           H  
ATOM   4649  HA  LYS A 427     109.905 146.703 119.834  1.00 25.02           H  
ATOM   4650  HB3 LYS A 427     107.979 145.408 117.862  1.00 24.13           H  
ATOM   4651  HB2 LYS A 427     108.317 144.821 119.470  1.00 24.13           H  
ATOM   4652  HG3 LYS A 427     110.691 144.450 118.916  1.00 27.41           H  
ATOM   4653  HG2 LYS A 427     110.456 145.081 117.308  1.00 27.41           H  
ATOM   4654  HD3 LYS A 427     108.863 143.248 116.777  1.00 29.65           H  
ATOM   4655  HD2 LYS A 427     109.001 142.637 118.399  1.00 29.65           H  
ATOM   4656  HE3 LYS A 427     110.369 141.269 116.900  1.00 30.85           H  
ATOM   4657  HE2 LYS A 427     111.415 142.091 118.033  1.00 30.85           H  
ATOM   4658  HZ1 LYS A 427     111.911 143.694 116.326  1.00 31.06           H  
ATOM   4659  HZ2 LYS A 427     112.262 142.169 115.817  1.00 31.06           H  
ATOM   4660  HZ3 LYS A 427     110.913 142.939 115.264  1.00 31.06           H  
ATOM   4661  N   GLU A 428     108.823 148.361 117.189  1.00 27.87           N  
ATOM   4662  CA  GLU A 428     109.232 149.241 116.088  1.00 29.44           C  
ATOM   4663  C   GLU A 428     110.019 150.482 116.553  1.00 30.87           C  
ATOM   4664  O   GLU A 428     110.841 150.973 115.779  1.00 30.42           O  
ATOM   4665  CB  GLU A 428     108.029 149.597 115.178  1.00 27.58           C  
ATOM   4666  CG  GLU A 428     107.035 150.687 115.667  1.00 28.45           C  
ATOM   4667  CD  GLU A 428     105.992 150.273 116.719  1.00 35.53           C  
ATOM   4668  OE1 GLU A 428     105.316 151.200 117.217  1.00 36.59           O  
ATOM   4669  OE2 GLU A 428     105.858 149.062 117.005  1.00 35.71           O1-
ATOM   4670  H   GLU A 428     107.828 148.316 117.372  1.00 27.87           H  
ATOM   4671  HA  GLU A 428     109.915 148.655 115.472  1.00 29.44           H  
ATOM   4672  HB3 GLU A 428     107.490 148.684 114.920  1.00 27.58           H  
ATOM   4673  HB2 GLU A 428     108.437 149.937 114.225  1.00 27.58           H  
ATOM   4674  HG3 GLU A 428     106.472 151.032 114.799  1.00 28.45           H  
ATOM   4675  HG2 GLU A 428     107.571 151.567 116.022  1.00 28.45           H  
ATOM   4676  N   HIS A 429     109.798 150.943 117.800  1.00 23.93           N  
ATOM   4677  CA  HIS A 429     110.591 152.011 118.417  1.00 23.26           C  
ATOM   4678  C   HIS A 429     112.018 151.552 118.751  1.00 27.25           C  
ATOM   4679  O   HIS A 429     112.951 152.322 118.541  1.00 28.17           O  
ATOM   4680  CB  HIS A 429     109.908 152.585 119.675  1.00 24.71           C  
ATOM   4681  CG  HIS A 429     108.477 153.023 119.496  1.00 28.38           C  
ATOM   4682  ND1 HIS A 429     107.454 152.583 120.341  1.00 30.42           N  
ATOM   4683  CD2 HIS A 429     107.941 153.872 118.550  1.00 23.39           C  
ATOM   4684  CE1 HIS A 429     106.356 153.162 119.876  1.00 29.57           C  
ATOM   4685  NE2 HIS A 429     106.584 153.936 118.814  1.00 28.36           N  
ATOM   4686  H   HIS A 429     109.108 150.494 118.387  1.00 23.93           H  
ATOM   4687  HA  HIS A 429     110.663 152.815 117.686  1.00 23.26           H  
ATOM   4688  HB3 HIS A 429     110.472 153.446 120.036  1.00 24.71           H  
ATOM   4689  HB2 HIS A 429     109.936 151.851 120.481  1.00 24.71           H  
ATOM   4690  HD2 HIS A 429     108.400 154.401 117.728  1.00 23.39           H  
ATOM   4691  HE1 HIS A 429     105.382 153.011 120.314  1.00 29.57           H  
ATOM   4692  HE2 HIS A 429     105.891 154.447 118.287  1.00 28.36           H  
ATOM   4693  N   VAL A 430     112.164 150.302 119.226  1.00 26.30           N  
ATOM   4694  CA  VAL A 430     113.457 149.675 119.511  1.00 22.96           C  
ATOM   4695  C   VAL A 430     114.268 149.404 118.224  1.00 25.67           C  
ATOM   4696  O   VAL A 430     115.476 149.643 118.226  1.00 24.12           O  
ATOM   4697  CB  VAL A 430     113.289 148.343 120.300  1.00 24.94           C  
ATOM   4698  CG1 VAL A 430     114.605 147.574 120.525  1.00 23.00           C  
ATOM   4699  CG2 VAL A 430     112.599 148.576 121.654  1.00 30.77           C  
ATOM   4700  H   VAL A 430     111.346 149.725 119.365  1.00 26.30           H  
ATOM   4701  HA  VAL A 430     114.033 150.367 120.129  1.00 22.96           H  
ATOM   4702  HB  VAL A 430     112.633 147.686 119.729  1.00 24.94           H  
ATOM   4703 HG11 VAL A 430     114.448 146.694 121.148  1.00 23.00           H  
ATOM   4704 HG12 VAL A 430     115.039 147.217 119.593  1.00 23.00           H  
ATOM   4705 HG13 VAL A 430     115.344 148.211 121.009  1.00 23.00           H  
ATOM   4706 HG21 VAL A 430     112.503 147.646 122.215  1.00 30.77           H  
ATOM   4707 HG22 VAL A 430     113.160 149.279 122.272  1.00 30.77           H  
ATOM   4708 HG23 VAL A 430     111.594 148.974 121.520  1.00 30.77           H  
ATOM   4709  N   GLU A 431     113.588 148.950 117.153  1.00 28.33           N  
ATOM   4710  CA  GLU A 431     114.163 148.735 115.822  1.00 31.92           C  
ATOM   4711  C   GLU A 431     114.684 150.028 115.180  1.00 24.13           C  
ATOM   4712  O   GLU A 431     115.815 150.033 114.702  1.00 27.64           O  
ATOM   4713  CB  GLU A 431     113.149 148.037 114.892  1.00 29.89           C  
ATOM   4714  CG  GLU A 431     112.931 146.557 115.246  1.00 33.76           C  
ATOM   4715  CD  GLU A 431     111.886 145.871 114.362  1.00 38.75           C  
ATOM   4716  OE1 GLU A 431     112.298 145.035 113.528  1.00 32.96           O  
ATOM   4717  OE2 GLU A 431     110.683 146.145 114.566  1.00 36.00           O1-
ATOM   4718  H   GLU A 431     112.598 148.760 117.241  1.00 28.33           H  
ATOM   4719  HA  GLU A 431     115.023 148.072 115.942  1.00 31.92           H  
ATOM   4720  HB3 GLU A 431     113.479 148.110 113.854  1.00 29.89           H  
ATOM   4721  HB2 GLU A 431     112.197 148.566 114.936  1.00 29.89           H  
ATOM   4722  HG3 GLU A 431     112.628 146.453 116.287  1.00 33.76           H  
ATOM   4723  HG2 GLU A 431     113.883 146.033 115.154  1.00 33.76           H  
ATOM   4724  N   GLU A 432     113.876 151.101 115.218  1.00 25.08           N  
ATOM   4725  CA  GLU A 432     114.241 152.405 114.665  1.00 24.70           C  
ATOM   4726  C   GLU A 432     115.402 153.086 115.417  1.00 20.56           C  
ATOM   4727  O   GLU A 432     116.249 153.699 114.774  1.00 25.26           O  
ATOM   4728  CB  GLU A 432     112.984 153.289 114.542  1.00 22.57           C  
ATOM   4729  CG  GLU A 432     113.268 154.679 113.933  1.00 26.28           C  
ATOM   4730  CD  GLU A 432     112.025 155.455 113.483  1.00 30.61           C  
ATOM   4731  OE1 GLU A 432     112.165 156.190 112.481  1.00 30.97           O  
ATOM   4732  OE2 GLU A 432     110.967 155.345 114.142  1.00 33.67           O1-
ATOM   4733  H   GLU A 432     112.950 151.024 115.618  1.00 25.08           H  
ATOM   4734  HA  GLU A 432     114.597 152.224 113.649  1.00 24.70           H  
ATOM   4735  HB3 GLU A 432     112.515 153.397 115.522  1.00 22.57           H  
ATOM   4736  HB2 GLU A 432     112.256 152.768 113.917  1.00 22.57           H  
ATOM   4737  HG3 GLU A 432     113.940 154.562 113.081  1.00 26.28           H  
ATOM   4738  HG2 GLU A 432     113.793 155.301 114.657  1.00 26.28           H  
ATOM   4739  N   ILE A 433     115.459 152.921 116.748  1.00 19.18           N  
ATOM   4740  CA  ILE A 433     116.568 153.383 117.586  1.00 18.76           C  
ATOM   4741  C   ILE A 433     117.876 152.592 117.373  1.00 19.96           C  
ATOM   4742  O   ILE A 433     118.948 153.188 117.470  1.00 20.56           O  
ATOM   4743  CB  ILE A 433     116.146 153.402 119.086  1.00 20.37           C  
ATOM   4744  CG1 ILE A 433     115.172 154.570 119.359  1.00 20.70           C  
ATOM   4745  CG2 ILE A 433     117.273 153.370 120.139  1.00 19.75           C  
ATOM   4746  CD1 ILE A 433     115.722 155.980 119.097  1.00 16.70           C  
ATOM   4747  H   ILE A 433     114.721 152.415 117.219  1.00 19.18           H  
ATOM   4748  HA  ILE A 433     116.796 154.404 117.278  1.00 18.76           H  
ATOM   4749  HB  ILE A 433     115.574 152.489 119.261  1.00 20.37           H  
ATOM   4750 HG13 ILE A 433     114.818 154.500 120.382  1.00 20.70           H  
ATOM   4751 HG12 ILE A 433     114.290 154.451 118.735  1.00 20.70           H  
ATOM   4752 HG21 ILE A 433     116.860 153.400 121.147  1.00 19.75           H  
ATOM   4753 HG22 ILE A 433     117.847 152.446 120.076  1.00 19.75           H  
ATOM   4754 HG23 ILE A 433     117.965 154.205 120.036  1.00 19.75           H  
ATOM   4755 HD11 ILE A 433     115.190 156.722 119.691  1.00 16.70           H  
ATOM   4756 HD12 ILE A 433     116.779 156.054 119.339  1.00 16.70           H  
ATOM   4757 HD13 ILE A 433     115.595 156.263 118.052  1.00 16.70           H  
ATOM   4758  N   SER A 434     117.773 151.298 117.024  1.00 21.80           N  
ATOM   4759  CA  SER A 434     118.913 150.459 116.637  1.00 23.24           C  
ATOM   4760  C   SER A 434     119.490 150.825 115.253  1.00 19.83           C  
ATOM   4761  O   SER A 434     120.665 150.552 115.010  1.00 22.85           O  
ATOM   4762  CB  SER A 434     118.502 148.974 116.681  1.00 22.00           C  
ATOM   4763  OG  SER A 434     118.289 148.556 118.012  1.00 29.01           O  
ATOM   4764  H   SER A 434     116.860 150.870 116.961  1.00 21.80           H  
ATOM   4765  HA  SER A 434     119.715 150.612 117.363  1.00 23.24           H  
ATOM   4766  HB3 SER A 434     119.288 148.345 116.262  1.00 22.00           H  
ATOM   4767  HB2 SER A 434     117.602 148.787 116.096  1.00 22.00           H  
ATOM   4768  HG  SER A 434     117.462 148.942 118.318  1.00 29.01           H  
ATOM   4769  N   GLU A 435     118.672 151.448 114.386  1.00 21.28           N  
ATOM   4770  CA  GLU A 435     119.072 151.975 113.079  1.00 18.95           C  
ATOM   4771  C   GLU A 435     119.714 153.372 113.187  1.00 17.68           C  
ATOM   4772  O   GLU A 435     120.680 153.636 112.471  1.00 24.83           O  
ATOM   4773  CB  GLU A 435     117.846 152.005 112.141  1.00 20.96           C  
ATOM   4774  CG  GLU A 435     117.306 150.600 111.778  1.00 23.37           C  
ATOM   4775  CD  GLU A 435     115.898 150.567 111.153  1.00 34.41           C  
ATOM   4776  OE1 GLU A 435     115.344 151.643 110.832  1.00 35.23           O  
ATOM   4777  OE2 GLU A 435     115.387 149.435 111.003  1.00 31.63           O1-
ATOM   4778  H   GLU A 435     117.708 151.605 114.646  1.00 21.28           H  
ATOM   4779  HA  GLU A 435     119.814 151.306 112.639  1.00 18.95           H  
ATOM   4780  HB3 GLU A 435     118.097 152.537 111.221  1.00 20.96           H  
ATOM   4781  HB2 GLU A 435     117.060 152.591 112.614  1.00 20.96           H  
ATOM   4782  HG3 GLU A 435     117.300 149.959 112.658  1.00 23.37           H  
ATOM   4783  HG2 GLU A 435     117.997 150.127 111.079  1.00 23.37           H  
ATOM   4784  N   LEU A 436     119.177 154.232 114.074  1.00 21.80           N  
ATOM   4785  CA  LEU A 436     119.663 155.594 114.326  1.00 17.39           C  
ATOM   4786  C   LEU A 436     121.006 155.628 115.075  1.00 14.99           C  
ATOM   4787  O   LEU A 436     121.853 156.457 114.741  1.00 19.98           O  
ATOM   4788  CB  LEU A 436     118.606 156.382 115.135  1.00 16.93           C  
ATOM   4789  CG  LEU A 436     117.348 156.785 114.336  1.00 19.76           C  
ATOM   4790  CD1 LEU A 436     116.251 157.300 115.290  1.00 13.45           C  
ATOM   4791  CD2 LEU A 436     117.679 157.797 113.223  1.00 17.18           C  
ATOM   4792  H   LEU A 436     118.364 153.946 114.602  1.00 21.80           H  
ATOM   4793  HA  LEU A 436     119.819 156.085 113.364  1.00 17.39           H  
ATOM   4794  HB3 LEU A 436     119.049 157.288 115.552  1.00 16.93           H  
ATOM   4795  HB2 LEU A 436     118.310 155.783 115.997  1.00 16.93           H  
ATOM   4796  HG  LEU A 436     116.947 155.903 113.838  1.00 19.76           H  
ATOM   4797 HD11 LEU A 436     115.664 158.114 114.866  1.00 13.45           H  
ATOM   4798 HD12 LEU A 436     115.553 156.501 115.535  1.00 13.45           H  
ATOM   4799 HD13 LEU A 436     116.669 157.661 116.230  1.00 13.45           H  
ATOM   4800 HD21 LEU A 436     116.943 158.594 113.145  1.00 17.18           H  
ATOM   4801 HD22 LEU A 436     118.646 158.268 113.390  1.00 17.18           H  
ATOM   4802 HD23 LEU A 436     117.720 157.304 112.251  1.00 17.18           H  
ATOM   4803  N   PHE A 437     121.156 154.745 116.075  1.00 18.97           N  
ATOM   4804  CA  PHE A 437     122.316 154.678 116.957  1.00 15.54           C  
ATOM   4805  C   PHE A 437     123.012 153.326 116.783  1.00 18.48           C  
ATOM   4806  O   PHE A 437     122.357 152.287 116.849  1.00 26.17           O  
ATOM   4807  CB  PHE A 437     121.867 154.864 118.419  1.00 15.61           C  
ATOM   4808  CG  PHE A 437     121.252 156.218 118.731  1.00 15.40           C  
ATOM   4809  CD1 PHE A 437     122.073 157.354 118.899  1.00 12.37           C  
ATOM   4810  CD2 PHE A 437     119.851 156.386 118.712  1.00 16.71           C  
ATOM   4811  CE1 PHE A 437     121.500 158.595 119.142  1.00  7.95           C  
ATOM   4812  CE2 PHE A 437     119.297 157.637 118.942  1.00 19.65           C  
ATOM   4813  CZ  PHE A 437     120.118 158.730 119.174  1.00 17.27           C  
ATOM   4814  H   PHE A 437     120.414 154.087 116.275  1.00 18.97           H  
ATOM   4815  HA  PHE A 437     123.029 155.470 116.718  1.00 15.54           H  
ATOM   4816  HB3 PHE A 437     122.729 154.727 119.071  1.00 15.61           H  
ATOM   4817  HB2 PHE A 437     121.160 154.083 118.705  1.00 15.61           H  
ATOM   4818  HD1 PHE A 437     123.149 157.262 118.850  1.00 12.37           H  
ATOM   4819  HD2 PHE A 437     119.203 155.544 118.524  1.00 16.71           H  
ATOM   4820  HE1 PHE A 437     122.130 159.459 119.295  1.00  7.95           H  
ATOM   4821  HE2 PHE A 437     118.226 157.767 118.937  1.00 19.65           H  
ATOM   4822  HZ  PHE A 437     119.670 159.692 119.365  1.00 17.27           H  
ATOM   4823  N   TYR A 438     124.335 153.379 116.591  1.00 16.03           N  
ATOM   4824  CA  TYR A 438     125.217 152.237 116.385  1.00 16.31           C  
ATOM   4825  C   TYR A 438     125.931 151.881 117.695  1.00 13.61           C  
ATOM   4826  O   TYR A 438     126.294 152.773 118.465  1.00 14.91           O  
ATOM   4827  CB  TYR A 438     126.271 152.603 115.317  1.00 18.73           C  
ATOM   4828  CG  TYR A 438     125.731 152.864 113.921  1.00 20.65           C  
ATOM   4829  CD1 TYR A 438     125.131 154.101 113.603  1.00 24.32           C  
ATOM   4830  CD2 TYR A 438     125.841 151.868 112.928  1.00 21.93           C  
ATOM   4831  CE1 TYR A 438     124.630 154.334 112.309  1.00 22.55           C  
ATOM   4832  CE2 TYR A 438     125.352 152.106 111.630  1.00 25.47           C  
ATOM   4833  CZ  TYR A 438     124.748 153.340 111.319  1.00 25.51           C  
ATOM   4834  OH  TYR A 438     124.279 153.576 110.060  1.00 29.62           O  
ATOM   4835  H   TYR A 438     124.793 154.283 116.579  1.00 16.03           H  
ATOM   4836  HA  TYR A 438     124.644 151.375 116.037  1.00 16.31           H  
ATOM   4837  HB3 TYR A 438     126.999 151.794 115.241  1.00 18.73           H  
ATOM   4838  HB2 TYR A 438     126.838 153.481 115.629  1.00 18.73           H  
ATOM   4839  HD1 TYR A 438     125.041 154.876 114.349  1.00 24.32           H  
ATOM   4840  HD2 TYR A 438     126.301 150.919 113.157  1.00 21.93           H  
ATOM   4841  HE1 TYR A 438     124.162 155.279 112.076  1.00 22.55           H  
ATOM   4842  HE2 TYR A 438     125.441 151.339 110.875  1.00 25.47           H  
ATOM   4843  HH  TYR A 438     124.374 152.822 109.474  1.00 29.62           H  
ATOM   4844  N   ASP A 439     126.172 150.574 117.882  1.00 22.64           N  
ATOM   4845  CA  ASP A 439     127.049 150.030 118.921  1.00 15.59           C  
ATOM   4846  C   ASP A 439     128.523 150.128 118.469  1.00 17.33           C  
ATOM   4847  O   ASP A 439     128.804 150.418 117.302  1.00 24.42           O  
ATOM   4848  CB  ASP A 439     126.661 148.577 119.309  1.00 16.73           C  
ATOM   4849  CG  ASP A 439     126.774 147.532 118.190  1.00 26.92           C  
ATOM   4850  OD1 ASP A 439     125.911 147.551 117.284  1.00 28.35           O  
ATOM   4851  OD2 ASP A 439     127.798 146.816 118.183  1.00 31.82           O1-
ATOM   4852  H   ASP A 439     125.821 149.898 117.217  1.00 22.64           H  
ATOM   4853  HA  ASP A 439     126.945 150.643 119.818  1.00 15.59           H  
ATOM   4854  HB3 ASP A 439     125.619 148.575 119.629  1.00 16.73           H  
ATOM   4855  HB2 ASP A 439     127.219 148.255 120.191  1.00 16.73           H  
ATOM   4856  N   ALA A 440     129.437 149.870 119.418  1.00 18.38           N  
ATOM   4857  CA  ALA A 440     130.887 149.941 119.227  1.00 16.29           C  
ATOM   4858  C   ALA A 440     131.452 148.987 118.158  1.00 22.22           C  
ATOM   4859  O   ALA A 440     132.370 149.391 117.447  1.00 24.46           O  
ATOM   4860  CB  ALA A 440     131.579 149.713 120.577  1.00 21.80           C  
ATOM   4861  H   ALA A 440     129.127 149.635 120.349  1.00 18.38           H  
ATOM   4862  HA  ALA A 440     131.119 150.957 118.905  1.00 16.29           H  
ATOM   4863  HB1 ALA A 440     132.654 149.864 120.490  1.00 21.80           H  
ATOM   4864  HB2 ALA A 440     131.212 150.411 121.331  1.00 21.80           H  
ATOM   4865  HB3 ALA A 440     131.410 148.702 120.952  1.00 21.80           H  
ATOM   4866  N   LYS A 441     130.899 147.765 118.047  1.00 23.44           N  
ATOM   4867  CA  LYS A 441     131.355 146.741 117.100  1.00 21.90           C  
ATOM   4868  C   LYS A 441     130.864 146.990 115.663  1.00 25.94           C  
ATOM   4869  O   LYS A 441     131.613 146.706 114.729  1.00 23.55           O  
ATOM   4870  CB  LYS A 441     130.945 145.334 117.586  1.00 22.76           C  
ATOM   4871  CG  LYS A 441     131.573 144.947 118.939  1.00 29.62           C  
ATOM   4872  CD  LYS A 441     131.224 143.526 119.413  1.00 30.74           C  
ATOM   4873  CE  LYS A 441     129.751 143.347 119.825  1.00 28.65           C  
ATOM   4874  NZ  LYS A 441     129.497 141.995 120.355  1.00 31.78           N1+
ATOM   4875  H   LYS A 441     130.114 147.514 118.633  1.00 23.44           H  
ATOM   4876  HA  LYS A 441     132.446 146.770 117.075  1.00 21.90           H  
ATOM   4877  HB3 LYS A 441     131.254 144.598 116.843  1.00 22.76           H  
ATOM   4878  HB2 LYS A 441     129.861 145.260 117.643  1.00 22.76           H  
ATOM   4879  HG3 LYS A 441     131.276 145.661 119.708  1.00 29.62           H  
ATOM   4880  HG2 LYS A 441     132.658 145.032 118.859  1.00 29.62           H  
ATOM   4881  HD3 LYS A 441     131.874 143.277 120.254  1.00 30.74           H  
ATOM   4882  HD2 LYS A 441     131.474 142.816 118.623  1.00 30.74           H  
ATOM   4883  HE3 LYS A 441     129.086 143.516 118.978  1.00 28.65           H  
ATOM   4884  HE2 LYS A 441     129.483 144.074 120.593  1.00 28.65           H  
ATOM   4885  HZ1 LYS A 441     130.066 141.838 121.175  1.00 31.78           H  
ATOM   4886  HZ2 LYS A 441     128.521 141.910 120.608  1.00 31.78           H  
ATOM   4887  HZ3 LYS A 441     129.716 141.306 119.652  1.00 31.78           H  
ATOM   4888  N   SER A 442     129.644 147.537 115.506  1.00 20.62           N  
ATOM   4889  CA  SER A 442     129.091 147.940 114.208  1.00 23.62           C  
ATOM   4890  C   SER A 442     129.799 149.175 113.627  1.00 24.71           C  
ATOM   4891  O   SER A 442     130.001 149.237 112.415  1.00 28.90           O  
ATOM   4892  CB  SER A 442     127.580 148.204 114.330  1.00 24.95           C  
ATOM   4893  OG  SER A 442     126.877 146.987 114.462  1.00 27.10           O  
ATOM   4894  H   SER A 442     129.066 147.713 116.317  1.00 20.62           H  
ATOM   4895  HA  SER A 442     129.242 147.123 113.498  1.00 23.62           H  
ATOM   4896  HB3 SER A 442     127.202 148.699 113.434  1.00 24.95           H  
ATOM   4897  HB2 SER A 442     127.358 148.859 115.173  1.00 24.95           H  
ATOM   4898  HG  SER A 442     126.632 146.884 115.389  1.00 27.10           H  
ATOM   4899  N   SER A 443     130.191 150.113 114.506  1.00 27.82           N  
ATOM   4900  CA  SER A 443     130.956 151.305 114.151  1.00 21.37           C  
ATOM   4901  C   SER A 443     132.411 150.966 113.788  1.00 24.04           C  
ATOM   4902  O   SER A 443     132.918 151.508 112.809  1.00 29.14           O  
ATOM   4903  CB  SER A 443     130.899 152.316 115.305  1.00 22.13           C  
ATOM   4904  OG  SER A 443     129.579 152.787 115.467  1.00 26.05           O  
ATOM   4905  H   SER A 443     129.979 149.994 115.488  1.00 27.82           H  
ATOM   4906  HA  SER A 443     130.497 151.763 113.272  1.00 21.37           H  
ATOM   4907  HB3 SER A 443     131.532 153.175 115.086  1.00 22.13           H  
ATOM   4908  HB2 SER A 443     131.251 151.878 116.240  1.00 22.13           H  
ATOM   4909  HG  SER A 443     129.073 152.109 115.925  1.00 26.05           H  
ATOM   4910  N   ALA A 444     133.033 150.036 114.536  1.00 23.09           N  
ATOM   4911  CA  ALA A 444     134.368 149.493 114.268  1.00 24.82           C  
ATOM   4912  C   ALA A 444     134.483 148.784 112.910  1.00 24.52           C  
ATOM   4913  O   ALA A 444     135.528 148.883 112.271  1.00 27.56           O  
ATOM   4914  CB  ALA A 444     134.745 148.514 115.387  1.00 21.34           C  
ATOM   4915  H   ALA A 444     132.554 149.644 115.336  1.00 23.09           H  
ATOM   4916  HA  ALA A 444     135.075 150.325 114.282  1.00 24.82           H  
ATOM   4917  HB1 ALA A 444     135.765 148.148 115.266  1.00 21.34           H  
ATOM   4918  HB2 ALA A 444     134.679 148.993 116.360  1.00 21.34           H  
ATOM   4919  HB3 ALA A 444     134.084 147.648 115.404  1.00 21.34           H  
ATOM   4920  N   LYS A 445     133.397 148.109 112.495  1.00 27.54           N  
ATOM   4921  CA  LYS A 445     133.275 147.429 111.209  1.00 26.79           C  
ATOM   4922  C   LYS A 445     133.225 148.428 110.039  1.00 29.70           C  
ATOM   4923  O   LYS A 445     133.948 148.231 109.067  1.00 32.87           O  
ATOM   4924  CB  LYS A 445     132.044 146.504 111.259  1.00 28.25           C  
ATOM   4925  CG  LYS A 445     131.928 145.522 110.078  1.00 32.29           C  
ATOM   4926  CD  LYS A 445     130.666 144.635 110.131  1.00 34.50           C  
ATOM   4927  CE  LYS A 445     130.444 143.834 111.432  1.00 32.09           C  
ATOM   4928  NZ  LYS A 445     131.550 142.904 111.729  1.00 31.10           N1+
ATOM   4929  H   LYS A 445     132.584 148.073 113.094  1.00 27.54           H  
ATOM   4930  HA  LYS A 445     134.163 146.807 111.079  1.00 26.79           H  
ATOM   4931  HB3 LYS A 445     131.132 147.096 111.336  1.00 28.25           H  
ATOM   4932  HB2 LYS A 445     132.105 145.922 112.178  1.00 28.25           H  
ATOM   4933  HG3 LYS A 445     132.821 144.897 110.039  1.00 32.29           H  
ATOM   4934  HG2 LYS A 445     131.918 146.075 109.138  1.00 32.29           H  
ATOM   4935  HD3 LYS A 445     130.687 143.947 109.284  1.00 34.50           H  
ATOM   4936  HD2 LYS A 445     129.793 145.267 109.961  1.00 34.50           H
[truncated: 456,926 more chars]
